# Supplementary material for: A novel miRNA-4484 is up-regulated on microarray and associated with increased MMP-21 expression in serum of systemic sclerosis patients
Source: Sci Rep. 2019 Oct 3;9:14264. doi: 10.1038/s41598-019-50695-y (PMC6776520; doi:10.1038/s41598-019-50695-y)
Supplement: Supplementary file 2 — Dataset 2 [file 41598_2019_50695_MOESM2_ESM.xlsx]

## Sheet: TargetScan7
A novel miRNA-4484 is up-regulated on microarray and associated with increased MMP-21 expression in serum of systemic sclerosis patients
Marta Rusek1,2,§,*, Małgorzata Michalska-Jakubus1,§, Małgorzata Kowal1, Jerzy Bełtowski2, Dorota Krasowska1
1Department of Dermatology, Venereology and Pediatric Dermatology, Laboratory for Immunology of Skin Diseases, Medical University of Lublin, Lublin, Poland
2Department of Pathophysiology, Medical University of Lublin, Lublin, Poland
Ortholog of target gene	Representative transcript	Gene name	3P-seq tags + 5	Total sites	8mer sites	7mer-m8 sites	7mer-A1 sites	6mer sites	Representative miRNA	Cumulative weighted context++ score	Total context++ score	Aggregate PCT
HSD11B1L	ENST00000581893.1	hydroxysteroid (11-beta) dehydrogenase 1-like	211	2	1	1	0	0	hsa-miR-4484	-0.7	-0.7	N/A
YBX1	ENST00000321358.7	Y box binding protein 1	4740	1	1	0	0	0	hsa-miR-4484	-0.67	-0.67	N/A
USP13	ENST00000263966.3	ubiquitin specific peptidase 13 (isopeptidase T-3)	379	2	0	1	1	4	hsa-miR-4484	-0.66	-0.72	N/A
C10orf115	ENST00000376501.5	chromosome 10 open reading frame 115	5	1	1	0	0	0	hsa-miR-4484	-0.64	-0.64	N/A
AC015987.2	ENST00000416501.1		5	2	0	0	2	0	hsa-miR-4484	-0.6	-0.6	N/A
NYAP2	ENST00000272907.6	neuronal tyrosine-phosphorylated phosphoinositide-3-kinase adaptor 2	5	3	1	0	2	1	hsa-miR-4484	-0.59	-0.59	N/A
RP11-834C11.12	ENST00000513209.1		59	2	0	2	0	0	hsa-miR-4484	-0.59	-0.59	N/A
ZNF791	ENST00000446165.1	zinc finger protein 791	242	5	0	0	5	1	hsa-miR-4484	-0.57	-0.59	N/A
ZNF616	ENST00000330123.5	zinc finger protein 616	45	4	0	1	3	2	hsa-miR-4484	-0.57	-0.61	N/A
NME4	ENST00000219479.2	NME/NM23 nucleoside diphosphate kinase 4	4249	1	1	0	0	1	hsa-miR-4484	-0.56	-0.68	N/A
SACM1L	ENST00000389061.5	SAC1 suppressor of actin mutations 1-like (yeast)	159	2	1	0	1	0	hsa-miR-4484	-0.56	-0.62	N/A
CTAGE6	ENST00000470691.2	CTAGE family, member 6	5	1	1	0	0	0	hsa-miR-4484	-0.55	-0.55	N/A
CTAGE15	ENST00000420911.2	cTAGE family member 15	5	1	1	0	0	0	hsa-miR-4484	-0.55	-0.55	N/A
SHC2	ENST00000264554.6	SHC (Src homology 2 domain containing) transforming protein 2	600	1	1	0	0	0	hsa-miR-4484	-0.54	-0.54	N/A
ZNF107	ENST00000344930.3	zinc finger protein 107	209	5	0	0	5	0	hsa-miR-4484	-0.54	-0.54	N/A
RP11-422N16.3	ENST00000499579.1	Uncharacterized protein	5	2	0	0	2	2	hsa-miR-4484	-0.54	-0.54	N/A
TAF13	ENST00000338366.5	TAF13 RNA polymerase II, TATA box binding protein (TBP)-associated factor, 18kDa	745	2	0	0	2	1	hsa-miR-4484	-0.52	-0.53	N/A
HOXC5	ENST00000312492.2	homeobox C5	59	2	0	2	0	0	hsa-miR-4484	-0.52	-0.52	N/A
SOD3	ENST00000382120.3	superoxide dismutase 3, extracellular	5	2	0	2	0	1	hsa-miR-4484	-0.51	-0.51	N/A
MRPL41	ENST00000371443.5	mitochondrial ribosomal protein L41	3138	1	0	1	0	0	hsa-miR-4484	-0.51	-0.51	N/A
CTAG1A	ENST00000443287.2	cancer/testis antigen 1A	5	1	1	0	0	0	hsa-miR-4484	-0.5	-0.5	N/A
CTAG1B	ENST00000359887.4	cancer/testis antigen 1B	5	1	1	0	0	0	hsa-miR-4484	-0.5	-0.5	N/A
LCMT2	ENST00000567039.1	leucine carboxyl methyltransferase 2	274	1	1	0	0	0	hsa-miR-4484	-0.5	-0.5	N/A
ZNF479	ENST00000331162.4	zinc finger protein 479	5	2	0	0	2	0	hsa-miR-4484	-0.49	-0.49	N/A
AATF	ENST00000225402.5	apoptosis antagonizing transcription factor	163	1	1	0	0	0	hsa-miR-4484	-0.49	-0.49	N/A
ZNF268	ENST00000542986.2	zinc finger protein 268	156	5	0	0	5	1	hsa-miR-4484	-0.49	-0.78	N/A
MSRB3	ENST00000308259.5	methionine sulfoxide reductase B3	83	2	0	1	1	1	hsa-miR-4484	-0.49	-0.49	N/A
RAP2A	ENST00000245304.4	RAP2A, member of RAS oncogene family	721	1	1	0	0	3	hsa-miR-4484	-0.48	-0.52	N/A
SULT4A1	ENST00000330884.4	sulfotransferase family 4A, member 1	25	1	1	0	0	1	hsa-miR-4484	-0.48	-0.48	N/A
AP1S1	ENST00000337619.5	adaptor-related protein complex 1, sigma 1 subunit	750	4	0	1	3	2	hsa-miR-4484	-0.47	-0.8	N/A
HECTD2	ENST00000371667.1	HECT domain containing E3 ubiquitin protein ligase 2	1514	2	0	0	2	1	hsa-miR-4484	-0.46	-0.47	N/A
ADAM8	ENST00000445355.3	ADAM metallopeptidase domain 8	9	1	1	0	0	0	hsa-miR-4484	-0.46	-0.46	N/A
B4GALT1	ENST00000379731.4	UDP-Gal:betaGlcNAc beta 1,4- galactosyltransferase, polypeptide 1	2265	3	0	1	2	5	hsa-miR-4484	-0.46	-0.48	N/A
RP11-318A15.7	ENST00000587459.1	Uncharacterized protein	13	1	0	0	1	1	hsa-miR-4484	-0.45	-0.45	N/A
ZNF98	ENST00000357774.5	zinc finger protein 98	5	2	0	0	2	0	hsa-miR-4484	-0.45	-0.45	N/A
ANLN	ENST00000265748.2	anillin, actin binding protein	2637	2	0	1	1	0	hsa-miR-4484	-0.44	-0.47	N/A
IER3	ENST00000376377.2	immediate early response 3	768	1	1	0	0	0	hsa-miR-4484	-0.44	-0.48	N/A
CCDC3	ENST00000378825.3	coiled-coil domain containing 3	16	2	0	0	2	2	hsa-miR-4484	-0.44	-0.44	N/A
LITAF	ENST00000413364.2	lipopolysaccharide-induced TNF factor	11008	2	0	0	2	1	hsa-miR-4484	-0.44	-0.44	N/A
FOXE1	ENST00000375123.3	forkhead box E1 (thyroid transcription factor 2)	497	3	0	2	1	2	hsa-miR-4484	-0.44	-0.46	N/A
OSTM1	ENST00000193322.3	osteopetrosis associated transmembrane protein 1	63	3	0	0	3	0	hsa-miR-4484	-0.44	-0.51	N/A
RECQL	ENST00000444129.2	RecQ protein-like (DNA helicase Q1-like)	5	2	0	0	2	0	hsa-miR-4484	-0.43	-0.43	N/A
P2RY1	ENST00000305097.3	purinergic receptor P2Y, G-protein coupled, 1	58	2	0	0	2	1	hsa-miR-4484	-0.43	-0.43	N/A
SLCO1B3	ENST00000261196.2	solute carrier organic anion transporter family, member 1B3	119	2	0	0	2	1	hsa-miR-4484	-0.42	-0.45	N/A
RP11-1102P16.1	ENST00000523987.1	Uncharacterized protein	5	1	0	1	0	0	hsa-miR-4484	-0.42	-0.42	N/A
IQCK	ENST00000320394.6	IQ motif containing K	42	2	0	1	1	1	hsa-miR-4484	-0.42	-0.45	N/A
KIF22	ENST00000160827.4	kinesin family member 22	503	1	0	1	0	0	hsa-miR-4484	-0.42	-0.42	N/A
PSMG4	ENST00000473000.2	proteasome (prosome, macropain) assembly chaperone 4	1452	2	0	0	2	4	hsa-miR-4484	-0.42	-0.43	N/A
LRRC16A	ENST00000329474.6	leucine rich repeat containing 16A	718	2	0	0	2	1	hsa-miR-4484	-0.41	-0.41	N/A
GLUD2	ENST00000328078.1	glutamate dehydrogenase 2	22	2	0	0	2	2	hsa-miR-4484	-0.41	-0.42	N/A
R3HDM1	ENST00000264160.4	R3H domain containing 1	195	1	1	0	0	1	hsa-miR-4484	-0.41	-0.41	N/A
PPP1R18	ENST00000399199.3	protein phosphatase 1, regulatory subunit 18	265	1	1	0	0	0	hsa-miR-4484	-0.41	-0.41	N/A
NGFRAP1	ENST00000361298.4	nerve growth factor receptor (TNFRSF16) associated protein 1	114	1	0	0	1	1	hsa-miR-4484	-0.41	-0.41	N/A
SPRYD4	ENST00000338146.5	SPRY domain containing 4	1999	1	0	1	0	3	hsa-miR-4484	-0.41	-0.44	N/A
EIF4A2	ENST00000323963.5	eukaryotic translation initiation factor 4A2	304	2	0	0	2	0	hsa-miR-4484	-0.41	-0.41	N/A
FSIP1	ENST00000350221.3	fibrous sheath interacting protein 1	10	2	0	0	2	1	hsa-miR-4484	-0.41	-0.56	N/A
CTD-2140B24.4	ENST00000540096.2	Zinc finger protein 268	156	5	0	0	5	1	hsa-miR-4484	-0.4	-0.67	N/A
CFC1B	ENST00000281882.3	cripto, FRL-1, cryptic family 1B	5	1	0	1	0	0	hsa-miR-4484	-0.4	-0.4	N/A
ZNF599	ENST00000588760.1	zinc finger protein 599	143	1	0	0	1	1	hsa-miR-4484	-0.4	-0.4	N/A
PPP1R14B	ENST00000392210.2	protein phosphatase 1, regulatory (inhibitor) subunit 14B	114	1	0	1	0	0	hsa-miR-4484	-0.4	-0.4	N/A
SKAP1	ENST00000336915.6	src kinase associated phosphoprotein 1	6	1	0	0	1	1	hsa-miR-4484	-0.4	-0.4	N/A
CFC1	ENST00000259216.4	cripto, FRL-1, cryptic family 1	5	1	0	1	0	0	hsa-miR-4484	-0.4	-0.4	N/A
ZNF488	ENST00000494156.1	zinc finger protein 488	61	1	1	0	0	1	hsa-miR-4484	-0.4	-0.4	N/A
EXD2	ENST00000409018.3	exonuclease 3'-5' domain containing 2	3135	1	1	0	0	1	hsa-miR-4484	-0.39	-0.39	N/A
PCGF3	ENST00000362003.5	polycomb group ring finger 3	503	3	0	1	2	1	hsa-miR-4484	-0.39	-0.46	N/A
OLFM2	ENST00000264833.4	olfactomedin 2	65	1	0	1	0	2	hsa-miR-4484	-0.39	-0.42	N/A
NR4A1	ENST00000394824.2	nuclear receptor subfamily 4, group A, member 1	7896	2	0	0	2	1	hsa-miR-4484	-0.39	-0.39	N/A
RRAGA	ENST00000380527.1	Ras-related GTP binding A	3226	1	0	0	1	1	hsa-miR-4484	-0.39	-0.4	N/A
ZBTB47	ENST00000457842.3	zinc finger and BTB domain containing 47	81	2	0	0	2	0	hsa-miR-4484	-0.39	-0.41	N/A
SELT	ENST00000471696.1	Selenoprotein T	538	2	0	0	2	1	hsa-miR-4484	-0.39	-0.39	N/A
SKP2	ENST00000274255.6	S-phase kinase-associated protein 2, E3 ubiquitin protein ligase	340	3	0	0	3	1	hsa-miR-4484	-0.39	-0.57	N/A
PSD3	ENST00000327040.8	pleckstrin and Sec7 domain containing 3	133	1	1	0	0	1	hsa-miR-4484	-0.38	-0.41	N/A
PABPN1	ENST00000397276.2	poly(A) binding protein, nuclear 1	110	1	0	1	0	3	hsa-miR-4484	-0.38	-0.45	N/A
PCDHB4	ENST00000194152.1	protocadherin beta 4	5	2	0	0	2	0	hsa-miR-4484	-0.38	-0.38	N/A
G6PC2	ENST00000421979.1	glucose-6-phosphatase, catalytic, 2	5	1	0	1	0	0	hsa-miR-4484	-0.38	-0.38	N/A
GOLGA7B	ENST00000596005.1	Golgin subfamily A member 7B; cDNA FLJ43465 fis, clone OCBBF2036476	5	2	0	1	1	0	hsa-miR-4484	-0.38	-0.38	N/A
BHLHE40	ENST00000256495.3	basic helix-loop-helix family, member e40	1571	2	0	0	2	0	hsa-miR-4484	-0.38	-0.38	N/A
ATM	ENST00000452508.2	ataxia telangiectasia mutated	26	2	0	0	2	2	hsa-miR-4484	-0.37	-0.37	N/A
ATP5S	ENST00000245448.6	ATP synthase, H+ transporting, mitochondrial Fo complex, subunit s (factor B)	310	2	1	0	1	1	hsa-miR-4484	-0.37	-0.69	N/A
SCARB1	ENST00000339570.5	scavenger receptor class B, member 1	186	1	1	0	0	2	hsa-miR-4484	-0.37	-0.38	N/A
CC2D2A	ENST00000511544.1	coiled-coil and C2 domain containing 2A	76	1	0	1	0	1	hsa-miR-4484	-0.37	-0.37	N/A
SMG7	ENST00000367537.3	SMG7 nonsense mediated mRNA decay factor	305	1	0	0	1	1	hsa-miR-4484	-0.37	-0.38	N/A
PTDSS1	ENST00000517309.1	phosphatidylserine synthase 1	91	1	0	0	1	2	hsa-miR-4484	-0.37	-0.37	N/A
NPM1	ENST00000393820.2	nucleophosmin (nucleolar phosphoprotein B23, numatrin)	101	1	0	1	0	0	hsa-miR-4484	-0.37	-0.37	N/A
AL354808.2	ENST00000601204.1		5	1	0	0	1	0	hsa-miR-4484	-0.37	-0.37	N/A
ZNF302	ENST00000505365.2	zinc finger protein 302	13	3	0	0	3	2	hsa-miR-4484	-0.37	-0.37	N/A
CDK4	ENST00000312990.6	cyclin-dependent kinase 4	290	1	0	0	1	2	hsa-miR-4484	-0.37	-0.4	N/A
AK3	ENST00000381809.3	adenylate kinase 3	323	2	0	0	2	0	hsa-miR-4484	-0.36	-0.39	N/A
RAB11FIP2	ENST00000355624.3	RAB11 family interacting protein 2 (class I)	449	2	0	0	2	1	hsa-miR-4484	-0.36	-0.36	N/A
ZNF253	ENST00000589717.1	zinc finger protein 253	25	3	0	0	3	0	hsa-miR-4484	-0.36	-0.4	N/A
BCL2L2-PABPN1	ENST00000553781.1	BCL2L2-PABPN1 readthrough	110	1	0	1	0	2	hsa-miR-4484	-0.36	-0.46	N/A
ZNF772	ENST00000425074.3	zinc finger protein 772	22	2	0	0	2	0	hsa-miR-4484	-0.36	-0.36	N/A
RHOU	ENST00000366691.3	ras homolog family member U	3519	2	0	0	2	1	hsa-miR-4484	-0.36	-0.36	N/A
ISCA1	ENST00000375991.4	iron-sulfur cluster assembly 1	5	1	0	1	0	1	hsa-miR-4484	-0.36	-0.36	N/A
TXNDC2	ENST00000357775.5	thioredoxin domain containing 2 (spermatozoa)	5	2	0	0	2	0	hsa-miR-4484	-0.36	-0.36	N/A
LAMB3	ENST00000356082.4	laminin, beta 3	15	2	1	1	0	0	hsa-miR-4484	-0.36	-0.36	N/A
ZNF728	ENST00000594710.1	zinc finger protein 728	0	2	0	0	2	0	hsa-miR-4484	-0.35	-0.35	N/A
KIF2C	ENST00000372224.4	kinesin family member 2C	369	2	0	1	1	0	hsa-miR-4484	-0.35	-0.39	N/A
P2RY10	ENST00000171757.2	purinergic receptor P2Y, G-protein coupled, 10	5	1	0	1	0	0	hsa-miR-4484	-0.35	-0.35	N/A
TMED2	ENST00000262225.3	transmembrane emp24 domain trafficking protein 2	3025	1	0	1	0	1	hsa-miR-4484	-0.35	-0.35	N/A
RBFOX2	ENST00000449924.2	RNA binding protein, fox-1 homolog (C. elegans) 2	262	2	0	0	2	3	hsa-miR-4484	-0.35	-0.48	N/A
ZNF792	ENST00000404801.1	zinc finger protein 792	95	1	1	0	0	1	hsa-miR-4484	-0.34	-0.4	N/A
ROPN1	ENST00000459660.1	rhophilin associated tail protein 1	5	1	0	1	0	2	hsa-miR-4484	-0.34	-0.34	N/A
PPP2R3C	ENST00000261475.5	protein phosphatase 2, regulatory subunit B'', gamma	105	1	0	0	1	0	hsa-miR-4484	-0.34	-0.34	N/A
ZNF676	ENST00000397121.2	zinc finger protein 676	5	2	0	0	2	1	hsa-miR-4484	-0.34	-0.34	N/A
SLC25A28	ENST00000370495.4	solute carrier family 25 (mitochondrial iron transporter), member 28	49	1	0	0	1	0	hsa-miR-4484	-0.34	-0.34	N/A
GRPEL2	ENST00000329271.3	GrpE-like 2, mitochondrial (E. coli)	79	2	0	0	2	1	hsa-miR-4484	-0.34	-0.36	N/A
BX088651.1	ENST00000540551.1	LOC100126582 protein; Uncharacterized protein	5	2	0	0	2	1	hsa-miR-4484	-0.33	-0.33	N/A
GALNS	ENST00000268695.5	galactosamine (N-acetyl)-6-sulfate sulfatase	155	2	0	1	1	0	hsa-miR-4484	-0.33	-0.33	N/A
FRG1B	ENST00000278882.3	FSHD region gene 1 family, member B	94	2	0	0	2	2	hsa-miR-4484	-0.33	-0.63	N/A
RBPJ	ENST00000342320.4	recombination signal binding protein for immunoglobulin kappa J region	70	2	0	2	0	3	hsa-miR-4484	-0.33	-0.53	N/A
POLR1C	ENST00000372389.3	polymerase (RNA) I polypeptide C, 30kDa	23	1	1	0	0	0	hsa-miR-4484	-0.33	-0.73	N/A
ROPN1B	ENST00000504401.1	rhophilin associated tail protein 1B	5	1	0	1	0	2	hsa-miR-4484	-0.33	-0.33	N/A
CHDC2	ENST00000313548.4	calponin homology domain containing 2	5	1	0	1	0	1	hsa-miR-4484	-0.33	-0.33	N/A
MYLK4	ENST00000268446.5	myosin light chain kinase family, member 4	5	2	0	1	1	4	hsa-miR-4484	-0.33	-0.33	N/A
ZFP69B	ENST00000484445.1	ZFP69 zinc finger protein B	176	3	0	0	3	3	hsa-miR-4484	-0.33	-0.33	N/A
SURF1	ENST00000371974.3	surfeit 1	119	1	0	0	1	0	hsa-miR-4484	-0.33	-0.33	N/A
C17orf96	ENST00000325814.5	chromosome 17 open reading frame 96	19	3	0	1	2	0	hsa-miR-4484	-0.33	-0.33	N/A
ANXA1	ENST00000257497.6	annexin A1	365	1	0	0	1	0	hsa-miR-4484	-0.33	-0.33	N/A
ZMYM6NB	ENST00000373337.3	ZMYM6 neighbor	984	1	0	0	1	0	hsa-miR-4484	-0.33	-0.33	N/A
FAM49B	ENST00000519824.2	family with sequence similarity 49, member B	52	2	0	1	1	0	hsa-miR-4484	-0.33	-0.55	N/A
BPHL	ENST00000380368.2	biphenyl hydrolase-like (serine hydrolase)	618	1	0	1	0	1	hsa-miR-4484	-0.33	-0.34	N/A
AFAP1	ENST00000360265.4	actin filament associated protein 1	1966	1	1	0	0	3	hsa-miR-4484	-0.33	-0.33	N/A
ARPC3	ENST00000228825.7	actin related protein 2/3 complex, subunit 3, 21kDa	323	1	0	0	1	1	hsa-miR-4484	-0.33	-0.35	N/A
KRTAP4-2	ENST00000377726.2	keratin associated protein 4-2	5	1	0	0	1	0	hsa-miR-4484	-0.33	-0.33	N/A
ZNF395	ENST00000344423.5	zinc finger protein 395	1044	2	0	1	1	0	hsa-miR-4484	-0.33	-0.34	N/A
CASC3	ENST00000264645.7	cancer susceptibility candidate 3	493	2	0	0	2	3	hsa-miR-4484	-0.33	-0.33	N/A
SGOL2	ENST00000357799.4	shugoshin-like 2 (S. pombe)	245	1	0	0	1	1	hsa-miR-4484	-0.32	-0.33	N/A
EPGN	ENST00000413830.1	epithelial mitogen	26	2	0	0	2	3	hsa-miR-4484	-0.32	-0.49	N/A
C18orf25	ENST00000282059.6	chromosome 18 open reading frame 25	688	2	0	1	1	1	hsa-miR-4484	-0.32	-0.34	N/A
LRMP	ENST00000547044.1	lymphoid-restricted membrane protein	46	1	0	0	1	0	hsa-miR-4484	-0.32	-0.32	N/A
RAB31	ENST00000578921.1	RAB31, member RAS oncogene family	726	2	0	0	2	1	hsa-miR-4484	-0.32	-0.33	N/A
ATOX1	ENST00000521264.1	antioxidant 1 copper chaperone	43	1	0	0	1	5	hsa-miR-4484	-0.32	-0.37	N/A
EVI5	ENST00000370331.1	ecotropic viral integration site 5	172	2	0	0	2	4	hsa-miR-4484	-0.32	-0.35	N/A
ACP6	ENST00000369238.6	acid phosphatase 6, lysophosphatidic	657	1	0	0	1	3	hsa-miR-4484	-0.32	-0.33	N/A
RNPC3	ENST00000423855.2	RNA-binding region (RNP1, RRM) containing 3	419	1	0	0	1	0	hsa-miR-4484	-0.32	-0.32	N/A
BRE	ENST00000379632.2	brain and reproductive organ-expressed (TNFRSF1A modulator)	880	1	0	1	0	1	hsa-miR-4484	-0.32	-0.34	N/A
TMEM184B	ENST00000361906.3	transmembrane protein 184B	1362	1	1	0	0	0	hsa-miR-4484	-0.32	-0.32	N/A
RP11-362K2.2	ENST00000546977.1	Protein LOC100506869	5	1	0	0	1	0	hsa-miR-4484	-0.32	-0.32	N/A
MAP3K7CL	ENST00000341618.4	MAP3K7 C-terminal like	87	1	0	0	1	1	hsa-miR-4484	-0.32	-0.32	N/A
NACC1	ENST00000292431.4	nucleus accumbens associated 1, BEN and BTB (POZ) domain containing	337	1	0	1	0	1	hsa-miR-4484	-0.32	-0.34	N/A
SLC1A2	ENST00000278379.3	solute carrier family 1 (glial high affinity glutamate transporter), member 2	5	2	1	0	1	3	hsa-miR-4484	-0.32	-0.32	N/A
PATL2	ENST00000560775.1	protein associated with topoisomerase II homolog 2 (yeast)	9	1	0	0	1	0	hsa-miR-4484	-0.32	-0.32	N/A
ZNF639	ENST00000326361.3	zinc finger protein 639	614	1	0	0	1	0	hsa-miR-4484	-0.31	-0.32	N/A
NPPB	ENST00000376468.3	natriuretic peptide B	12	1	0	1	0	0	hsa-miR-4484	-0.31	-0.31	N/A
DDX17	ENST00000396821.3	DEAD (Asp-Glu-Ala-Asp) box helicase 17	2204	1	0	1	0	0	hsa-miR-4484	-0.31	-0.32	N/A
AIP	ENST00000279146.3	aryl hydrocarbon receptor interacting protein	2469	1	0	0	1	0	hsa-miR-4484	-0.31	-0.31	N/A
FETUB	ENST00000539949.1	fetuin B	13	1	0	1	0	0	hsa-miR-4484	-0.31	-0.31	N/A
APIP	ENST00000395787.3	APAF1 interacting protein	185	1	0	0	1	0	hsa-miR-4484	-0.31	-0.31	N/A
AC138655.1	ENST00000601243.1	CDNA: FLJ23120 fis, clone LNG07989; HCG1987724; Uncharacterized protein	5	2	0	0	2	0	hsa-miR-4484	-0.31	-0.31	N/A
CCDC144NL	ENST00000327925.5	coiled-coil domain containing 144 family, N-terminal like	5	1	0	0	1	1	hsa-miR-4484	-0.31	-0.31	N/A
RP11-386G21.2	ENST00000522559.1	Uncharacterized protein	5	1	0	0	1	0	hsa-miR-4484	-0.31	-0.31	N/A
DDAH1	ENST00000535924.2	dimethylarginine dimethylaminohydrolase 1	46	1	0	0	1	2	hsa-miR-4484	-0.31	-0.31	N/A
ANKRD39	ENST00000393537.4	ankyrin repeat domain 39	46	1	0	0	1	0	hsa-miR-4484	-0.31	-0.31	N/A
LDHB	ENST00000396076.1	lactate dehydrogenase B	46	1	0	0	1	0	hsa-miR-4484	-0.31	-0.31	N/A
TM9SF1	ENST00000261789.4	transmembrane 9 superfamily member 1	555	1	0	0	1	0	hsa-miR-4484	-0.31	-0.31	N/A
LRRC8B	ENST00000330947.2	leucine rich repeat containing 8 family, member B	326	2	0	0	2	3	hsa-miR-4484	-0.31	-0.32	N/A
C2orf83	ENST00000409066.1	chromosome 2 open reading frame 83	5	1	0	0	1	1	hsa-miR-4484	-0.31	-0.31	N/A
GABARAP	ENST00000302386.5	GABA(A) receptor-associated protein	10137	1	0	1	0	0	hsa-miR-4484	-0.31	-0.31	N/A
VAPB	ENST00000475243.1	VAMP (vesicle-associated membrane protein)-associated protein B and C	391	2	0	1	1	3	hsa-miR-4484	-0.31	-0.33	N/A
ZNF558	ENST00000601372.1	zinc finger protein 558	24	2	1	0	1	0	hsa-miR-4484	-0.31	-0.34	N/A
UBA2	ENST00000246548.4	ubiquitin-like modifier activating enzyme 2	122	3	0	0	3	2	hsa-miR-4484	-0.31	-0.52	N/A
PDCD10	ENST00000392750.2	programmed cell death 10	638	1	0	0	1	1	hsa-miR-4484	-0.31	-0.38	N/A
RP11-268J15.5	ENST00000373137.2		141	1	0	0	1	2	hsa-miR-4484	-0.31	-0.32	N/A
TMEM154	ENST00000304385.3	transmembrane protein 154	5	3	0	0	3	0	hsa-miR-4484	-0.31	-0.31	N/A
PDCD1LG2	ENST00000397745.2	programmed cell death 1 ligand 2	64	1	0	0	1	2	hsa-miR-4484	-0.31	-0.33	N/A
FITM2	ENST00000396825.3	fat storage-inducing transmembrane protein 2	215	2	0	0	2	3	hsa-miR-4484	-0.31	-0.41	N/A
IGLON5	ENST00000270642.8	IgLON family member 5	5	1	0	1	0	2	hsa-miR-4484	-0.3	-0.3	N/A
IQGAP1	ENST00000268182.5	IQ motif containing GTPase activating protein 1	5523	2	0	0	2	1	hsa-miR-4484	-0.3	-0.31	N/A
OTC	ENST00000039007.4	ornithine carbamoyltransferase	5	1	0	0	1	0	hsa-miR-4484	-0.3	-0.3	N/A
TFEB	ENST00000230323.4	transcription factor EB	5	1	0	0	1	1	hsa-miR-4484	-0.3	-0.3	N/A
TFPI2	ENST00000222543.5	tissue factor pathway inhibitor 2	11151	1	0	0	1	0	hsa-miR-4484	-0.3	-0.3	N/A
AL009178.1	ENST00000597278.1	Uncharacterized protein; cDNA FLJ43200 fis, clone FEBRA2007793	5	2	0	2	0	0	hsa-miR-4484	-0.3	-0.3	N/A
RABIF	ENST00000367262.3	RAB interacting factor	948	1	0	0	1	4	hsa-miR-4484	-0.3	-0.42	N/A
KRTAP5-4	ENST00000399682.1	keratin associated protein 5-4	5	1	0	1	0	1	hsa-miR-4484	-0.3	-0.3	N/A
RETSAT	ENST00000295802.4	retinol saturase (all-trans-retinol 13,14-reductase)	2045	2	0	1	1	1	hsa-miR-4484	-0.3	-0.5	N/A
ZNF763	ENST00000343949.5	zinc finger protein 763	5	2	0	0	2	1	hsa-miR-4484	-0.3	-0.41	N/A
APP	ENST00000346798.3	amyloid beta (A4) precursor protein	4570	1	0	1	0	0	hsa-miR-4484	-0.3	-0.3	N/A
HES1	ENST00000232424.3	hairy and enhancer of split 1, (Drosophila)	199	1	0	1	0	0	hsa-miR-4484	-0.3	-0.3	N/A
BAIAP2L1	ENST00000005260.8	BAI1-associated protein 2-like 1	1118	1	0	0	1	1	hsa-miR-4484	-0.3	-0.3	N/A
KRTAP5-1	ENST00000382171.2	keratin associated protein 5-1	5	1	0	0	1	0	hsa-miR-4484	-0.3	-0.3	N/A
TM9SF1	ENST00000530611.1	Transmembrane 9 superfamily member 1	555	1	0	0	1	0	hsa-miR-4484	-0.3	-0.3	N/A
NHLH1	ENST00000302101.5	nescient helix loop helix 1	5	1	0	1	0	1	hsa-miR-4484	-0.3	-0.3	N/A
THAP4	ENST00000402136.1	THAP domain containing 4	744	1	0	0	1	0	hsa-miR-4484	-0.3	-0.3	N/A
RAP2B	ENST00000323534.2	RAP2B, member of RAS oncogene family	594	1	0	0	1	5	hsa-miR-4484	-0.3	-0.37	N/A
MLIP	ENST00000274897.5	muscular LMNA-interacting protein	8	1	0	0	1	0	hsa-miR-4484	-0.3	-0.3	N/A
C2orf69	ENST00000319974.5	chromosome 2 open reading frame 69	82	2	0	0	2	2	hsa-miR-4484	-0.29	-0.31	N/A
MCUR1	ENST00000379170.4	mitochondrial calcium uniporter regulator 1	129	1	0	0	1	4	hsa-miR-4484	-0.29	-0.3	N/A
CYP1B1	ENST00000260630.3	cytochrome P450, family 1, subfamily B, polypeptide 1	111	2	0	0	2	0	hsa-miR-4484	-0.29	-0.39	N/A
CARM1	ENST00000327064.4	coactivator-associated arginine methyltransferase 1	663	1	1	0	0	0	hsa-miR-4484	-0.29	-0.33	N/A
ARHGEF6	ENST00000370620.1	Rac/Cdc42 guanine nucleotide exchange factor (GEF) 6	15	2	0	1	1	1	hsa-miR-4484	-0.29	-0.34	N/A
HIST2H2BE	ENST00000369155.2	histone cluster 2, H2be	256	1	0	1	0	1	hsa-miR-4484	-0.29	-0.31	N/A
FAM20B	ENST00000263733.4	family with sequence similarity 20, member B	113	2	1	0	1	1	hsa-miR-4484	-0.29	-0.39	N/A
EEPD1	ENST00000242108.4	endonuclease/exonuclease/phosphatase family domain containing 1	39	2	0	2	0	1	hsa-miR-4484	-0.29	-0.43	N/A
ZNF492	ENST00000456783.2	zinc finger protein 492	5	2	0	0	2	0	hsa-miR-4484	-0.29	-0.29	N/A
ZNF677	ENST00000599012.1	zinc finger protein 677	51	1	0	0	1	2	hsa-miR-4484	-0.29	-0.3	N/A
HIST2H4B	ENST00000392932.4	histone cluster 2, H4b	5	1	0	0	1	1	hsa-miR-4484	-0.29	-0.29	N/A
TXN2	ENST00000216185.2	thioredoxin 2	3060	1	0	1	0	0	hsa-miR-4484	-0.29	-0.29	N/A
PEBP1	ENST00000261313.2	phosphatidylethanolamine binding protein 1	47	1	0	0	1	1	hsa-miR-4484	-0.29	-0.29	N/A
TEAD1	ENST00000361905.4	TEA domain family member 1 (SV40 transcriptional enhancer factor)	740	2	0	0	2	6	hsa-miR-4484	-0.29	-0.29	N/A
PTP4A3	ENST00000520105.1	protein tyrosine phosphatase type IVA, member 3	65	1	0	1	0	0	hsa-miR-4484	-0.29	-0.29	N/A
RNASEL	ENST00000367559.3	ribonuclease L (2',5'-oligoisoadenylate synthetase-dependent)	86	1	0	1	0	1	hsa-miR-4484	-0.29	-0.29	N/A
BEST1	ENST00000449131.2	bestrophin 1	83	1	0	0	1	1	hsa-miR-4484	-0.29	-0.3	N/A
RIT2	ENST00000589109.1	Ras-like without CAAX 2	5	1	0	0	1	0	hsa-miR-4484	-0.29	-0.29	N/A
C17orf97	ENST00000360127.6	chromosome 17 open reading frame 97	78	1	0	0	1	1	hsa-miR-4484	-0.29	-0.3	N/A
MBP	ENST00000397863.1	myelin basic protein	96	2	0	0	2	1	hsa-miR-4484	-0.29	-0.35	N/A
EIF4E	ENST00000450253.2	eukaryotic translation initiation factor 4E	876	2	0	1	1	1	hsa-miR-4484	-0.29	-0.41	N/A
SEPT11	ENST00000264893.6	septin 11	515	2	0	1	1	2	hsa-miR-4484	-0.29	-0.3	N/A
ZNF821	ENST00000564134.1	zinc finger protein 821	56	1	0	0	1	2	hsa-miR-4484	-0.29	-0.29	N/A
NUP160	ENST00000378460.2	nucleoporin 160kDa	997	1	0	0	1	2	hsa-miR-4484	-0.29	-0.32	N/A
STC1	ENST00000290271.2	stanniocalcin 1	2932	2	0	0	2	3	hsa-miR-4484	-0.29	-0.33	N/A
GLUD1	ENST00000277865.4	glutamate dehydrogenase 1	287	2	0	0	2	2	hsa-miR-4484	-0.29	-0.46	N/A
STOM	ENST00000286713.2	stomatin	444	2	0	0	2	0	hsa-miR-4484	-0.29	-0.36	N/A
AADACL4	ENST00000376221.1	arylacetamide deacetylase-like 4	5	1	0	0	1	0	hsa-miR-4484	-0.29	-0.29	N/A
GPR12	ENST00000405846.3	G protein-coupled receptor 12	5	2	0	0	2	0	hsa-miR-4484	-0.28	-0.28	N/A
CBY1	ENST00000216029.3	chibby homolog 1 (Drosophila)	27	1	0	0	1	0	hsa-miR-4484	-0.28	-0.28	N/A
CTB-186H2.3	ENST00000591669.1	Uncharacterized protein	5	1	0	0	1	2	hsa-miR-4484	-0.28	-0.28	N/A
PCDHB3	ENST00000231130.2	protocadherin beta 3	5	1	0	1	0	0	hsa-miR-4484	-0.28	-0.28	N/A
SLCO2B1	ENST00000289575.5	solute carrier organic anion transporter family, member 2B1	1614	1	0	0	1	1	hsa-miR-4484	-0.28	-0.29	N/A
HLA-DQA1	ENST00000343139.5	major histocompatibility complex, class II, DQ alpha 1	7	1	0	0	1	0	hsa-miR-4484	-0.28	-0.28	N/A
ATP5F1	ENST00000369722.3	ATP synthase, H+ transporting, mitochondrial Fo complex, subunit B1	347	1	0	0	1	2	hsa-miR-4484	-0.28	-0.31	N/A
C16orf87	ENST00000394806.2	chromosome 16 open reading frame 87	95	3	1	0	2	3	hsa-miR-4484	-0.28	-0.68	N/A
LRRC7	ENST00000310961.5	leucine rich repeat containing 7	18	2	0	0	2	0	hsa-miR-4484	-0.28	-0.28	N/A
HIST2H4A	ENST00000610125.1	histone cluster 2, H4a	5	1	0	0	1	0	hsa-miR-4484	-0.28	-0.28	N/A
ZMPSTE24	ENST00000372759.3	zinc metallopeptidase STE24	513	1	0	1	0	2	hsa-miR-4484	-0.28	-0.33	N/A
GPR15	ENST00000284311.3	G protein-coupled receptor 15	0	1	0	0	1	2	hsa-miR-4484	-0.28	-0.28	N/A
IGF2R	ENST00000356956.1	insulin-like growth factor 2 receptor	46	3	0	1	2	0	hsa-miR-4484	-0.28	-0.28	N/A
MMD	ENST00000262065.3	monocyte to macrophage differentiation-associated	558	1	0	0	1	2	hsa-miR-4484	-0.28	-0.28	N/A
ITGB1	ENST00000396033.2	integrin, beta 1 (fibronectin receptor, beta polypeptide, antigen CD29 includes MDF2, MSK12)	2098	1	0	0	1	3	hsa-miR-4484	-0.28	-0.31	N/A
REL	ENST00000295025.8	v-rel avian reticuloendotheliosis viral oncogene homolog	116	2	0	1	1	3	hsa-miR-4484	-0.28	-0.28	N/A
CCT8L2	ENST00000359963.3	chaperonin containing TCP1, subunit 8 (theta)-like 2	5	1	0	0	1	0	hsa-miR-4484	-0.28	-0.28	N/A
ITFG1	ENST00000544001.2	integrin alpha FG-GAP repeat containing 1	1443	1	0	0	1	0	hsa-miR-4484	-0.28	-0.28	N/A
SLC37A4	ENST00000545985.1	solute carrier family 37 (glucose-6-phosphate transporter), member 4	633	1	0	1	0	0	hsa-miR-4484	-0.28	-0.28	N/A
DOK5	ENST00000262593.5	docking protein 5	5	1	0	0	1	0	hsa-miR-4484	-0.28	-0.28	N/A
ZDHHC15	ENST00000373367.3	zinc finger, DHHC-type containing 15	5	2	0	0	2	5	hsa-miR-4484	-0.28	-0.28	N/A
ZNF582	ENST00000301310.4	zinc finger protein 582	57	1	0	0	1	2	hsa-miR-4484	-0.28	-0.28	N/A
DOC2A	ENST00000350119.4	double C2-like domains, alpha	10	1	0	1	0	0	hsa-miR-4484	-0.28	-0.28	N/A
GATA6	ENST00000269216.3	GATA binding protein 6	691	2	0	0	2	3	hsa-miR-4484	-0.28	-0.31	N/A
ZNF416	ENST00000196489.3	zinc finger protein 416	17	1	0	0	1	2	hsa-miR-4484	-0.28	-0.28	N/A
CERS2	ENST00000368954.5	ceramide synthase 2	4620	1	0	0	1	1	hsa-miR-4484	-0.27	-0.28	N/A
AXIN2	ENST00000307078.5	axin 2	86	1	0	0	1	1	hsa-miR-4484	-0.27	-0.27	N/A
UNG	ENST00000242576.2	uracil-DNA glycosylase	2812	1	0	0	1	1	hsa-miR-4484	-0.27	-0.27	N/A
CD69	ENST00000228434.3	CD69 molecule	5	1	0	0	1	0	hsa-miR-4484	-0.27	-0.27	N/A
TMEM38A	ENST00000187762.2	transmembrane protein 38A	158	1	1	0	0	0	hsa-miR-4484	-0.27	-0.27	N/A
IFNW1	ENST00000380229.2	interferon, omega 1	5	1	0	0	1	0	hsa-miR-4484	-0.27	-0.27	N/A
BCKDHB	ENST00000545529.1	branched chain keto acid dehydrogenase E1, beta polypeptide	143	1	1	0	0	0	hsa-miR-4484	-0.27	-0.33	N/A
CELA3A	ENST00000374663.1	chymotrypsin-like elastase family, member 3A	5	1	0	0	1	0	hsa-miR-4484	-0.27	-0.27	N/A
RFX6	ENST00000332958.2	regulatory factor X, 6	14	1	0	0	1	1	hsa-miR-4484	-0.27	-0.27	N/A
COX7B	ENST00000481445.1	cytochrome c oxidase subunit VIIb	83	1	0	0	1	2	hsa-miR-4484	-0.27	-0.33	N/A
GINS4	ENST00000523277.2	GINS complex subunit 4 (Sld5 homolog)	500	1	0	1	0	2	hsa-miR-4484	-0.27	-0.29	N/A
KLHL42	ENST00000381271.2	kelch-like family member 42	2120	2	0	0	2	2	hsa-miR-4484	-0.27	-0.28	N/A
C2orf80	ENST00000341287.4	chromosome 2 open reading frame 80	5	1	0	0	1	0	hsa-miR-4484	-0.27	-0.27	N/A
PALM3	ENST00000340790.4	paralemmin 3	5	1	0	0	1	0	hsa-miR-4484	-0.27	-0.27	N/A
PVRL4	ENST00000368012.3	poliovirus receptor-related 4	6	2	0	1	1	0	hsa-miR-4484	-0.27	-0.27	N/A
SPO11	ENST00000371263.3	SPO11 meiotic protein covalently bound to DSB	5	1	0	0	1	0	hsa-miR-4484	-0.27	-0.27	N/A
NIPAL3	ENST00000003912.3	NIPA-like domain containing 3	775	1	0	0	1	4	hsa-miR-4484	-0.27	-0.3	N/A
FBXO34	ENST00000313833.4	F-box protein 34	80	1	1	0	0	0	hsa-miR-4484	-0.27	-0.27	N/A
AC006372.1	ENST00000444154.1		5	1	0	0	1	0	hsa-miR-4484	-0.27	-0.27	N/A
SUCO	ENST00000367723.4	SUN domain containing ossification factor	86	1	0	1	0	1	hsa-miR-4484	-0.27	-0.31	N/A
NKIRAS1	ENST00000388759.3	NFKB inhibitor interacting Ras-like 1	123	1	0	0	1	0	hsa-miR-4484	-0.27	-0.27	N/A
MRPS6	ENST00000399312.2	mitochondrial ribosomal protein S6	3816	1	0	0	1	0	hsa-miR-4484	-0.27	-0.27	N/A
MYCN	ENST00000281043.3	v-myc avian myelocytomatosis viral oncogene neuroblastoma derived homolog	73	1	0	1	0	1	hsa-miR-4484	-0.27	-0.27	N/A
PRR3	ENST00000376560.3	proline rich 3	1145	1	0	1	0	3	hsa-miR-4484	-0.27	-0.3	N/A
SMAP2	ENST00000539317.1	small ArfGAP2	1062	1	0	0	1	1	hsa-miR-4484	-0.27	-0.28	N/A
MTHFD2	ENST00000394053.2	methylenetetrahydrofolate dehydrogenase (NADP+ dependent) 2, methenyltetrahydrofolate cyclohydrolase	330	1	0	1	0	0	hsa-miR-4484	-0.27	-0.27	N/A
AGO3	ENST00000373191.4	argonaute RISC catalytic component 3	198	3	1	1	1	8	hsa-miR-4484	-0.27	-0.36	N/A
CDC5L	ENST00000371477.3	cell division cycle 5-like	115	1	0	0	1	2	hsa-miR-4484	-0.27	-0.36	N/A
PARP9	ENST00000477522.2	poly (ADP-ribose) polymerase family, member 9	456	1	0	0	1	1	hsa-miR-4484	-0.27	-0.27	N/A
RABAC1	ENST00000601891.1	Rab acceptor 1 (prenylated)	2218	1	0	1	0	2	hsa-miR-4484	-0.27	-0.33	N/A
SLC17A2	ENST00000360488.3	solute carrier family 17, member 2	31	1	0	0	1	1	hsa-miR-4484	-0.27	-0.27	N/A
ZNF696	ENST00000330143.3	zinc finger protein 696	127	1	0	1	0	0	hsa-miR-4484	-0.27	-0.27	N/A
CHPF	ENST00000243776.6	chondroitin polymerizing factor	4910	1	0	0	1	0	hsa-miR-4484	-0.26	-0.27	N/A
ZNF705B	ENST00000443676.1	zinc finger protein 705B	5	1	0	0	1	1	hsa-miR-4484	-0.26	-0.26	N/A
ZNF705D	ENST00000400085.3	zinc finger protein 705D	5	1	0	0	1	1	hsa-miR-4484	-0.26	-0.26	N/A
ZNF99	ENST00000596209.1	zinc finger protein 99	0	3	0	0	3	0	hsa-miR-4484	-0.26	-0.26	N/A
FFAR3	ENST00000327809.4	free fatty acid receptor 3	5	1	0	1	0	0	hsa-miR-4484	-0.26	-0.26	N/A
DNAJC5B	ENST00000276570.5	DnaJ (Hsp40) homolog, subfamily C, member 5 beta	5	1	0	0	1	0	hsa-miR-4484	-0.26	-0.26	N/A
KRT74	ENST00000549343.1	keratin 74	5	1	0	0	1	3	hsa-miR-4484	-0.26	-0.26	N/A
FAM83F	ENST00000333407.6	family with sequence similarity 83, member F	5	4	0	1	3	5	hsa-miR-4484	-0.26	-0.26	N/A
IDO2	ENST00000502986.2	indoleamine 2,3-dioxygenase 2	5	1	0	0	1	1	hsa-miR-4484	-0.26	-0.26	N/A
PIK3C2A	ENST00000265970.7	phosphatidylinositol-4-phosphate 3-kinase, catalytic subunit type 2 alpha	280	2	0	0	2	2	hsa-miR-4484	-0.26	-0.28	N/A
G3BP2	ENST00000395719.3	GTPase activating protein (SH3 domain) binding protein 2	4413	1	0	0	1	2	hsa-miR-4484	-0.26	-0.27	N/A
FUCA1	ENST00000374479.3	fucosidase, alpha-L- 1, tissue	181	1	0	0	1	0	hsa-miR-4484	-0.26	-0.26	N/A
AC069547.1	ENST00000595931.1	HCG1745369; PRO3073; Uncharacterized protein	5	1	0	0	1	0	hsa-miR-4484	-0.26	-0.26	N/A
MAT1A	ENST00000372213.3	methionine adenosyltransferase I, alpha	19	1	0	0	1	3	hsa-miR-4484	-0.26	-0.28	N/A
KCNK13	ENST00000282146.4	potassium channel, subfamily K, member 13	11	1	0	0	1	0	hsa-miR-4484	-0.26	-0.26	N/A
FHL2	ENST00000409177.1	four and a half LIM domains 2	3097	1	0	0	1	1	hsa-miR-4484	-0.26	-0.26	N/A
VAPA	ENST00000400000.2	VAMP (vesicle-associated membrane protein)-associated protein A, 33kDa	2926	1	0	0	1	5	hsa-miR-4484	-0.26	-0.34	N/A
TM4SF1	ENST00000472441.1	transmembrane 4 L six family member 1	1401	1	0	0	1	2	hsa-miR-4484	-0.26	-0.29	N/A
CC2D1B	ENST00000371586.2	coiled-coil and C2 domain containing 1B	42	2	0	0	2	3	hsa-miR-4484	-0.26	-0.28	N/A
PTCH2	ENST00000447098.2	patched 2	30	1	0	1	0	0	hsa-miR-4484	-0.26	-0.26	N/A
UBE2NL	ENST00000370494.1	ubiquitin-conjugating enzyme E2N-like	5	1	0	1	0	0	hsa-miR-4484	-0.26	-0.26	N/A
PSEN2	ENST00000340188.4	presenilin 2 (Alzheimer disease 4)	613	1	0	0	1	0	hsa-miR-4484	-0.26	-0.26	N/A
TSN	ENST00000536142.1	translin	886	1	0	0	1	0	hsa-miR-4484	-0.26	-0.26	N/A
CTGF	ENST00000367976.3	connective tissue growth factor	10083	1	0	0	1	1	hsa-miR-4484	-0.26	-0.27	N/A
OSTC	ENST00000512478.2	oligosaccharyltransferase complex subunit (non-catalytic)	8403	1	0	0	1	0	hsa-miR-4484	-0.26	-0.26	N/A
CPSF3L	ENST00000435064.1	cleavage and polyadenylation specific factor 3-like	845	1	0	0	1	0	hsa-miR-4484	-0.26	-0.26	N/A
HECTD3	ENST00000372168.3	HECT domain containing E3 ubiquitin protein ligase 3	45	1	0	1	0	1	hsa-miR-4484	-0.26	-0.26	N/A
POP5	ENST00000341039.2	processing of precursor 5, ribonuclease P/MRP subunit (S. cerevisiae)	551	1	0	0	1	0	hsa-miR-4484	-0.26	-0.26	N/A
MLLT10	ENST00000377072.3	myeloid/lymphoid or mixed-lineage leukemia (trithorax homolog, Drosophila); translocated to, 10	495	1	1	0	0	1	hsa-miR-4484	-0.26	-0.26	N/A
CST3	ENST00000398411.1	cystatin C	11	1	0	1	0	1	hsa-miR-4484	-0.25	-0.26	N/A
PLP2	ENST00000376327.5	proteolipid protein 2 (colonic epithelium-enriched)	463	1	0	0	1	0	hsa-miR-4484	-0.25	-0.26	N/A
SEC61B	ENST00000498603.1	Sec61 beta subunit	32	1	0	0	1	0	hsa-miR-4484	-0.25	-0.37	N/A
SATB2	ENST00000417098.1	SATB homeobox 2	820	1	0	1	0	1	hsa-miR-4484	-0.25	-0.28	N/A
ZIK1	ENST00000307468.4	zinc finger protein interacting with K protein 1	64	1	0	0	1	1	hsa-miR-4484	-0.25	-0.25	N/A
SLC25A43	ENST00000217909.7	solute carrier family 25, member 43	5	1	0	0	1	1	hsa-miR-4484	-0.25	-0.25	N/A
XG	ENST00000426774.1	Xg blood group	5	1	0	0	1	1	hsa-miR-4484	-0.25	-0.25	N/A
ENAH	ENST00000366844.3	enabled homolog (Drosophila)	415	2	0	0	2	3	hsa-miR-4484	-0.25	-0.28	N/A
PRR15L	ENST00000300557.2	proline rich 15-like	159	1	0	0	1	0	hsa-miR-4484	-0.25	-0.28	N/A
AC012215.1	ENST00000437887.1	Uncharacterized protein	31	1	0	1	0	1	hsa-miR-4484	-0.25	-0.25	N/A
PBRM1	ENST00000356770.4	polybromo 1	689	2	0	0	2	0	hsa-miR-4484	-0.25	-0.25	N/A
MEMO1	ENST00000295065.5	mediator of cell motility 1	89	2	0	0	2	1	hsa-miR-4484	-0.25	-0.45	N/A
EFNA2	ENST00000215368.2	ephrin-A2	83	1	0	1	0	0	hsa-miR-4484	-0.25	-0.25	N/A
TMEM179B	ENST00000533861.1	transmembrane protein 179B	930	1	0	1	0	0	hsa-miR-4484	-0.25	-0.25	N/A
SPRY2	ENST00000377102.1	sprouty homolog 2 (Drosophila)	139	1	0	0	1	0	hsa-miR-4484	-0.25	-0.25	N/A
CLEC4M	ENST00000357361.2	C-type lectin domain family 4, member M	5	1	0	0	1	0	hsa-miR-4484	-0.25	-0.25	N/A
MLF2	ENST00000435120.1	myeloid leukemia factor 2	623	1	0	0	1	0	hsa-miR-4484	-0.25	-0.34	N/A
NABP1	ENST00000410026.2	nucleic acid binding protein 1	938	1	0	0	1	2	hsa-miR-4484	-0.25	-0.28	N/A
ZSCAN22	ENST00000329665.4	zinc finger and SCAN domain containing 22	45	1	0	0	1	3	hsa-miR-4484	-0.25	-0.25	N/A
GPR31	ENST00000366834.1	G protein-coupled receptor 31	5	1	0	0	1	0	hsa-miR-4484	-0.25	-0.25	N/A
SNX30	ENST00000374232.3	sorting nexin family member 30	33	3	0	0	3	3	hsa-miR-4484	-0.25	-0.29	N/A
ERMN	ENST00000410096.1	ermin, ERM-like protein	5	1	0	0	1	1	hsa-miR-4484	-0.25	-0.25	N/A
CALU	ENST00000535011.2	calumenin	3079	1	0	0	1	5	hsa-miR-4484	-0.25	-0.28	N/A
PHPT1	ENST00000545326.1	phosphohistidine phosphatase 1	7440	1	0	1	0	0	hsa-miR-4484	-0.25	-0.25	N/A
SSR3	ENST00000476217.1	signal sequence receptor, gamma (translocon-associated protein gamma)	6034	1	0	0	1	0	hsa-miR-4484	-0.25	-0.25	N/A
RSL24D1	ENST00000260443.4	ribosomal L24 domain containing 1	80	1	0	1	0	0	hsa-miR-4484	-0.25	-0.25	N/A
C3orf72	ENST00000383165.3	chromosome 3 open reading frame 72	11	1	0	0	1	4	hsa-miR-4484	-0.25	-0.32	N/A
ZNF675	ENST00000359788.4	zinc finger protein 675	81	2	0	0	2	0	hsa-miR-4484	-0.25	-0.25	N/A
RIMKLB	ENST00000357529.3	ribosomal modification protein rimK-like family member B	164	1	0	0	1	2	hsa-miR-4484	-0.25	-0.28	N/A
UBE2E3	ENST00000410062.4	ubiquitin-conjugating enzyme E2E 3	15	1	0	0	1	0	hsa-miR-4484	-0.25	-0.25	N/A
PDZD9	ENST00000537222.2	PDZ domain containing 9	5	1	0	0	1	0	hsa-miR-4484	-0.25	-0.25	N/A
RAB3A	ENST00000222256.4	RAB3A, member RAS oncogene family	10	1	0	1	0	0	hsa-miR-4484	-0.25	-0.25	N/A
ZNF780B	ENST00000434248.1	zinc finger protein 780B	77	3*	0	0	2	2	hsa-miR-4484	-0.25	-0.25	N/A
NUP214	ENST00000359428.5	nucleoporin 214kDa	452	1	0	0	1	1	hsa-miR-4484	-0.25	-0.27	N/A
TMEM128	ENST00000254742.2	transmembrane protein 128	5	1	0	0	1	0	hsa-miR-4484	-0.25	-0.25	N/A
TMEM26	ENST00000399298.3	transmembrane protein 26	10	2	0	0	2	2	hsa-miR-4484	-0.25	-0.34	N/A
MYF6	ENST00000228641.3	myogenic factor 6 (herculin)	5	1	0	1	0	0	hsa-miR-4484	-0.25	-0.25	N/A
KLHL8	ENST00000273963.5	kelch-like family member 8	266	2	0	0	2	1	hsa-miR-4484	-0.25	-0.39	N/A
C7orf65	ENST00000408988.2	chromosome 7 open reading frame 65	5	1	0	0	1	1	hsa-miR-4484	-0.24	-0.24	N/A
TBX22	ENST00000442340.1	T-box 22	5	1	0	0	1	0	hsa-miR-4484	-0.24	-0.24	N/A
C8orf31	ENST00000395172.1	chromosome 8 open reading frame 31	8	2	0	0	2	0	hsa-miR-4484	-0.24	-0.43	N/A
APCDD1	ENST00000355285.5	adenomatosis polyposis coli down-regulated 1	83	1	0	0	1	0	hsa-miR-4484	-0.24	-0.24	N/A
MFSD11	ENST00000336509.4	major facilitator superfamily domain containing 11	142	1	0	1	0	0	hsa-miR-4484	-0.24	-0.24	N/A
HPS1	ENST00000361490.4	Hermansky-Pudlak syndrome 1	382	1	0	0	1	2	hsa-miR-4484	-0.24	-0.24	N/A
DUSP5	ENST00000369583.3	dual specificity phosphatase 5	600	1	0	1	0	0	hsa-miR-4484	-0.24	-0.24	N/A
DDIT4L	ENST00000273990.2	DNA-damage-inducible transcript 4-like	87	1	0	0	1	1	hsa-miR-4484	-0.24	-0.24	N/A
USP45	ENST00000392738.2	ubiquitin specific peptidase 45	491	1	0	0	1	3	hsa-miR-4484	-0.24	-0.25	N/A
SERINC5	ENST00000512721.1	serine incorporator 5	175	1	0	0	1	6	hsa-miR-4484	-0.24	-0.26	N/A
CIAO1	ENST00000488633.1	cytosolic iron-sulfur protein assembly 1	1143	2	0	1	1	0	hsa-miR-4484	-0.24	-0.37	N/A
NETO1	ENST00000327305.6	neuropilin (NRP) and tolloid (TLL)-like 1	5	1	0	0	1	2	hsa-miR-4484	-0.24	-0.24	N/A
FAM71E2	ENST00000424985.3	family with sequence similarity 71, member E2	5	1	0	0	1	0	hsa-miR-4484	-0.24	-0.24	N/A
ZNF117	ENST00000282869.6	zinc finger protein 117	21	3	0	0	3	1	hsa-miR-4484	-0.24	-0.27	N/A
GOLGA8J	ENST00000341650.6	golgin A8 family, member J	0	1	0	1	0	1	hsa-miR-4484	-0.24	-0.24	N/A
C9orf43	ENST00000374165.1	chromosome 9 open reading frame 43	5	1	0	0	1	1	hsa-miR-4484	-0.24	-0.24	N/A
DAK	ENST00000394900.3	dihydroxyacetone kinase 2 homolog (S. cerevisiae)	242	1	0	0	1	2	hsa-miR-4484	-0.24	-0.24	N/A
PPAP2A	ENST00000264775.5	phosphatidic acid phosphatase type 2A	649	1	0	0	1	0	hsa-miR-4484	-0.24	-0.24	N/A
CMKLR1	ENST00000312143.7	chemokine-like receptor 1	5	2	0	1	1	2	hsa-miR-4484	-0.24	-0.24	N/A
ZNF763	ENST00000590798.1	Uncharacterized protein; Zinc finger protein 763	5	2	0	0	2	1	hsa-miR-4484	-0.24	-0.47	N/A
WDR6	ENST00000395474.3	WD repeat domain 6	3435	1	0	0	1	0	hsa-miR-4484	-0.24	-0.24	N/A
MPL	ENST00000372470.3	myeloproliferative leukemia virus oncogene	0	1	0	0	1	0	hsa-miR-4484	-0.24	-0.24	N/A
ZNF565	ENST00000304116.5	zinc finger protein 565	46	1	0	0	1	0	hsa-miR-4484	-0.24	-0.24	N/A
BLCAP	ENST00000397137.1	bladder cancer associated protein	38	1	0	1	0	1	hsa-miR-4484	-0.24	-0.37	N/A
CNOT4	ENST00000428680.2	CCR4-NOT transcription complex, subunit 4	30	1	0	0	1	1	hsa-miR-4484	-0.24	-0.25	N/A
PLEKHO2	ENST00000323544.4	pleckstrin homology domain containing, family O member 2	279	1	0	1	0	1	hsa-miR-4484	-0.24	-0.24	N/A
CILP	ENST00000261883.4	cartilage intermediate layer protein, nucleotide pyrophosphohydrolase	5	1	0	0	1	0	hsa-miR-4484	-0.24	-0.24	N/A
UBXN10	ENST00000375099.3	UBX domain protein 10	5	2	0	0	2	0	hsa-miR-4484	-0.24	-0.24	N/A
EMC10	ENST00000376918.3	ER membrane protein complex subunit 10	1981	1	0	0	1	3	hsa-miR-4484	-0.24	-0.24	N/A
C7orf41	ENST00000324453.8	chromosome 7 open reading frame 41	235	2	0	0	2	3	hsa-miR-4484	-0.24	-0.38	N/A
SLC25A36	ENST00000446041.2	solute carrier family 25 (pyrimidine nucleotide carrier ), member 36	264	1	0	0	1	7	hsa-miR-4484	-0.24	-0.3	N/A
CCDC121	ENST00000324364.3	coiled-coil domain containing 121	5	1	0	0	1	0	hsa-miR-4484	-0.24	-0.24	N/A
AP4S1	ENST00000334725.4	adaptor-related protein complex 4, sigma 1 subunit	12	1	0	0	1	1	hsa-miR-4484	-0.24	-0.24	N/A
C3orf58	ENST00000441925.2	chromosome 3 open reading frame 58	118	1	0	0	1	0	hsa-miR-4484	-0.24	-0.25	N/A
NHLRC3	ENST00000470258.1	NHL repeat containing 3	49	1	0	0	1	2	hsa-miR-4484	-0.24	-0.29	N/A
PTPRA	ENST00000216877.6	protein tyrosine phosphatase, receptor type, A	7517	1	0	0	1	0	hsa-miR-4484	-0.24	-0.24	N/A
ZNF788	ENST00000430298.2	zinc finger family member 788	16	1	0	0	1	2	hsa-miR-4484	-0.24	-0.24	N/A
DBF4B	ENST00000315005.3	DBF4 homolog B (S. cerevisiae)	34	1	0	0	1	2	hsa-miR-4484	-0.24	-0.24	N/A
MYADM	ENST00000391770.4	myeloid-associated differentiation marker	3436	1	0	1	0	1	hsa-miR-4484	-0.24	-0.24	N/A
CYP4V2	ENST00000378802.4	cytochrome P450, family 4, subfamily V, polypeptide 2	121	1	0	0	1	1	hsa-miR-4484	-0.24	-0.24	N/A
ZMAT3	ENST00000311417.2	zinc finger, matrin-type 3	459	2	0	0	2	1	hsa-miR-4484	-0.24	-0.31	N/A
ORC6	ENST00000568364.2	origin recognition complex, subunit 6	855	1	0	0	1	3	hsa-miR-4484	-0.24	-0.31	N/A
GOSR2	ENST00000576910.2	golgi SNAP receptor complex member 2	1099	1	0	1	0	3	hsa-miR-4484	-0.24	-0.26	N/A
TAF4	ENST00000252996.4	TAF4 RNA polymerase II, TATA box binding protein (TBP)-associated factor, 135kDa	61	1	0	1	0	0	hsa-miR-4484	-0.24	-0.24	N/A
CLEC4D	ENST00000299665.2	C-type lectin domain family 4, member D	5	1	0	0	1	0	hsa-miR-4484	-0.24	-0.24	N/A
NRP2	ENST00000360409.3	neuropilin 2	146	1	0	0	1	3	hsa-miR-4484	-0.24	-0.24	N/A
DKFZP434H0512	ENST00000600140.1	Protein LOC100506667; Putative uncharacterized protein DKFZp434H0512	5	1	0	0	1	1	hsa-miR-4484	-0.24	-0.24	N/A
FSHB	ENST00000417547.1	follicle stimulating hormone, beta polypeptide	5	1	0	1	0	0	hsa-miR-4484	-0.23	-0.23	N/A
TET2	ENST00000545826.1	tet methylcytosine dioxygenase 2	558	2	0	0	2	2	hsa-miR-4484	-0.23	-0.23	N/A
URI1	ENST00000392271.1	URI1, prefoldin-like chaperone	1221	1	0	0	1	0	hsa-miR-4484	-0.23	-0.23	N/A
AL353791.1	ENST00000426179.1		5	1	0	0	1	0	hsa-miR-4484	-0.23	-0.23	N/A
TP53INP1	ENST00000448464.2	tumor protein p53 inducible nuclear protein 1	39	1	0	0	1	2	hsa-miR-4484	-0.23	-0.27	N/A
MYLIP	ENST00000349606.4	myosin regulatory light chain interacting protein	452	1	0	0	1	2	hsa-miR-4484	-0.23	-0.25	N/A
PARM1	ENST00000513238.1	prostate androgen-regulated mucin-like protein 1	161	1	0	0	1	1	hsa-miR-4484	-0.23	-0.37	N/A
MOB1B	ENST00000309395.2	MOB kinase activator 1B	54	2	0	0	2	1	hsa-miR-4484	-0.23	-0.24	N/A
ATP8B3	ENST00000526092.2	ATPase, aminophospholipid transporter, class I, type 8B, member 3	110	2*	0	0	1	0	hsa-miR-4484	-0.23	-0.23	N/A
ACHE	ENST00000302913.4	acetylcholinesterase	14	1	0	1	0	0	hsa-miR-4484	-0.23	-0.23	N/A
UBASH3A	ENST00000319294.6	ubiquitin associated and SH3 domain containing A	5	1	0	1	0	0	hsa-miR-4484	-0.23	-0.23	N/A
CXXC1	ENST00000412036.2	CXXC finger protein 1	263	1	0	0	1	0	hsa-miR-4484	-0.23	-0.23	N/A
C12orf61	ENST00000408887.2	chromosome 12 open reading frame 61	5	1	0	0	1	1	hsa-miR-4484	-0.23	-0.23	N/A
LIX1L	ENST00000369308.3	Lix1 homolog (mouse)-like	695	1	0	0	1	1	hsa-miR-4484	-0.23	-0.26	N/A
CKAP2	ENST00000378037.5	cytoskeleton associated protein 2	2841	1	0	0	1	1	hsa-miR-4484	-0.23	-0.24	N/A
PAX8	ENST00000263335.7	paired box 8	11	1	0	0	1	1	hsa-miR-4484	-0.23	-0.23	N/A
MORN4	ENST00000478953.1	MORN repeat containing 4	296	1	0	0	1	0	hsa-miR-4484	-0.23	-0.23	N/A
ZNF267	ENST00000300870.10	zinc finger protein 267	19	1	0	0	1	0	hsa-miR-4484	-0.23	-0.23	N/A
PLEKHH1	ENST00000329153.5	pleckstrin homology domain containing, family H (with MyTH4 domain) member 1	125	2	0	0	2	2	hsa-miR-4484	-0.23	-0.23	N/A
SGPP1	ENST00000247225.6	sphingosine-1-phosphate phosphatase 1	1340	1	0	0	1	1	hsa-miR-4484	-0.23	-0.23	N/A
TMC7	ENST00000421369.3	transmembrane channel-like 7	54	2	0	0	2	0	hsa-miR-4484	-0.23	-0.31	N/A
FBXO11	ENST00000402508.1	F-box protein 11	359	1	0	0	1	0	hsa-miR-4484	-0.23	-0.23	N/A
TP53TG3	ENST00000398682.4	TP53 target 3	5	1	0	0	1	0	hsa-miR-4484	-0.23	-0.23	N/A
PROSER2	ENST00000277570.5	proline and serine-rich protein 2	61	1	0	1	0	0	hsa-miR-4484	-0.23	-0.23	N/A
LRFN2	ENST00000338305.6	leucine rich repeat and fibronectin type III domain containing 2	5	1	0	1	0	0	hsa-miR-4484	-0.23	-0.23	N/A
LRRC63	ENST00000595396.1	leucine rich repeat containing 63	5	1	0	0	1	0	hsa-miR-4484	-0.23	-0.23	N/A
TP53TG3B	ENST00000341305.5	TP53 target 3B	5	1	0	0	1	0	hsa-miR-4484	-0.23	-0.23	N/A
TP53TG3D	ENST00000398664.3	TP53 target 3D	5	1	0	0	1	0	hsa-miR-4484	-0.23	-0.23	N/A
DEPTOR	ENST00000286234.5	DEP domain containing MTOR-interacting protein	18	1	0	0	1	0	hsa-miR-4484	-0.23	-0.23	N/A
NCAM1	ENST00000316851.7	neural cell adhesion molecule 1	19	1	0	0	1	2	hsa-miR-4484	-0.23	-0.24	N/A
CDC42SE2	ENST00000360515.3	CDC42 small effector 2	1057	1	0	0	1	5	hsa-miR-4484	-0.23	-0.35	N/A
ZNF578	ENST00000421239.2	zinc finger protein 578	0	2	0	0	2	2	hsa-miR-4484	-0.23	-0.23	N/A
DHX15	ENST00000336812.4	DEAH (Asp-Glu-Ala-His) box helicase 15	1050	1	0	0	1	0	hsa-miR-4484	-0.23	-0.23	N/A
ZNF672	ENST00000306562.3	zinc finger protein 672	189	1	0	0	1	0	hsa-miR-4484	-0.23	-0.23	N/A
TP53TG3C	ENST00000398667.4	TP53 target 3C	5	1	0	0	1	0	hsa-miR-4484	-0.23	-0.23	N/A
POLR3B	ENST00000228347.4	polymerase (RNA) III (DNA directed) polypeptide B	96	1	0	0	1	0	hsa-miR-4484	-0.23	-0.23	N/A
ZNF697	ENST00000421812.2	zinc finger protein 697	43	2	0	0	2	1	hsa-miR-4484	-0.23	-0.23	N/A
WNT5A	ENST00000474267.1	wingless-type MMTV integration site family, member 5A	2080	1	0	0	1	1	hsa-miR-4484	-0.23	-0.23	N/A
MINOS1	ENST00000322753.6	mitochondrial inner membrane organizing system 1	287	2	0	1	1	3	hsa-miR-4484	-0.23	-0.51	N/A
TADA2B	ENST00000310074.7	transcriptional adaptor 2B	38	1	1	0	0	1	hsa-miR-4484	-0.23	-0.25	N/A
COX17	ENST00000261070.2	COX17 cytochrome c oxidase copper chaperone	40	2	0	0	2	0	hsa-miR-4484	-0.23	-0.49	N/A
RP11-1396O13.13	ENST00000508324.1	Uncharacterized protein	5	1	0	0	1	0	hsa-miR-4484	-0.23	-0.23	N/A
RAB33B	ENST00000305626.5	RAB33B, member RAS oncogene family	270	1	0	0	1	1	hsa-miR-4484	-0.23	-0.23	N/A
GPALPP1	ENST00000361121.2	GPALPP motifs containing 1	845	1	0	0	1	1	hsa-miR-4484	-0.23	-0.24	N/A
FAXDC2	ENST00000326080.5	fatty acid hydroxylase domain containing 2	43	1	0	0	1	1	hsa-miR-4484	-0.23	-0.23	N/A
FOXP1	ENST00000318789.4	forkhead box P1	264	2	1	0	1	3	hsa-miR-4484	-0.23	-0.39	N/A
MAGEA11	ENST00000333104.4	melanoma antigen family A, 11	30	1	0	0	1	0	hsa-miR-4484	-0.23	-0.23	N/A
MAP3K8	ENST00000375321.1	mitogen-activated protein kinase kinase kinase 8	22	1	0	0	1	0	hsa-miR-4484	-0.23	-0.23	N/A
ING5	ENST00000313552.6	inhibitor of growth family, member 5	529	2	0	1	1	0	hsa-miR-4484	-0.23	-0.24	N/A
VAMP3	ENST00000054666.6	vesicle-associated membrane protein 3	515	1	0	0	1	2	hsa-miR-4484	-0.23	-0.31	N/A
HIPK2	ENST00000342645.6	homeodomain interacting protein kinase 2	52	1	0	0	1	0	hsa-miR-4484	-0.23	-0.23	N/A
GOLGA8O	ENST00000509311.2	golgin A8 family, member O	0	1	0	1	0	1	hsa-miR-4484	-0.23	-0.23	N/A
GOLGA8R	ENST00000327271.10	golgin A8 family, member R	0	1	0	1	0	1	hsa-miR-4484	-0.23	-0.23	N/A
FKRP	ENST00000318584.5	fukutin related protein	989	1	0	1	0	1	hsa-miR-4484	-0.23	-0.23	N/A
ZNF141	ENST00000240499.7	zinc finger protein 141	19	2	0	0	2	1	hsa-miR-4484	-0.23	-0.23	N/A
TBK1	ENST00000331710.5	TANK-binding kinase 1	54	1	0	0	1	0	hsa-miR-4484	-0.23	-0.23	N/A
FAM175B	ENST00000298492.5	family with sequence similarity 175, member B	525	1	0	0	1	1	hsa-miR-4484	-0.22	-0.25	N/A
TCF7	ENST00000518915.1	transcription factor 7 (T-cell specific, HMG-box)	883	1	0	0	1	1	hsa-miR-4484	-0.22	-0.23	N/A
MTMR12	ENST00000280285.5	myotubularin related protein 12	156	2	0	2	0	1	hsa-miR-4484	-0.22	-0.38	N/A
ARID2	ENST00000457135.1	AT rich interactive domain 2 (ARID, RFX-like)	891	1	0	0	1	2	hsa-miR-4484	-0.22	-0.29	N/A
SLC25A30	ENST00000539591.1	solute carrier family 25, member 30	92	1	0	0	1	0	hsa-miR-4484	-0.22	-0.24	N/A
EDA2R	ENST00000374719.3	ectodysplasin A2 receptor	64	2	0	0	2	0	hsa-miR-4484	-0.22	-0.22	N/A
COX4I1	ENST00000564903.1	cytochrome c oxidase subunit IV isoform 1	44	1	0	0	1	0	hsa-miR-4484	-0.22	-0.22	N/A
PIGM	ENST00000368090.2	phosphatidylinositol glycan anchor biosynthesis, class M	179	3	0	0	3	1	hsa-miR-4484	-0.22	-0.39	N/A
BLZF1	ENST00000367808.3	basic leucine zipper nuclear factor 1	73	1	0	0	1	0	hsa-miR-4484	-0.22	-0.22	N/A
EFNA1	ENST00000368407.3	ephrin-A1	423	1	0	0	1	0	hsa-miR-4484	-0.22	-0.22	N/A
VPS52	ENST00000482399.1	vacuolar protein sorting 52 homolog (S. cerevisiae)	124	1	0	0	1	0	hsa-miR-4484	-0.22	-0.22	N/A
ZNF845	ENST00000458035.1	zinc finger protein 845	67	2	0	0	2	1	hsa-miR-4484	-0.22	-0.22	N/A
ZNF587B	ENST00000442832.4	zinc finger protein 587B	5	1	0	0	1	0	hsa-miR-4484	-0.22	-0.22	N/A
CD2BP2	ENST00000305596.3	CD2 (cytoplasmic tail) binding protein 2	222	1	0	0	1	1	hsa-miR-4484	-0.22	-0.23	N/A
DIMT1	ENST00000199320.4	DIM1 dimethyladenosine transferase 1 homolog (S. cerevisiae)	481	1	0	0	1	0	hsa-miR-4484	-0.22	-0.25	N/A
SEH1L	ENST00000262124.11	SEH1-like (S. cerevisiae)	632	1	0	0	1	1	hsa-miR-4484	-0.22	-0.27	N/A
GOLGA8K	ENST00000512626.2	golgin A8 family, member K	0	1	0	1	0	1	hsa-miR-4484	-0.22	-0.22	N/A
GOLGA8H	ENST00000566740.1	golgin A8 family, member H	2	1	0	1	0	1	hsa-miR-4484	-0.22	-0.22	N/A
GOLGA8N	ENST00000448387.2	golgin A8 family, member N	0	1	0	1	0	1	hsa-miR-4484	-0.22	-0.22	N/A
PIM1	ENST00000373509.5	pim-1 oncogene	2041	1	0	0	1	0	hsa-miR-4484	-0.22	-0.22	N/A
RAPGEF2	ENST00000264431.4	Rap guanine nucleotide exchange factor (GEF) 2	484	2	0	0	2	1	hsa-miR-4484	-0.22	-0.22	N/A
SLC2A12	ENST00000275230.5	solute carrier family 2 (facilitated glucose transporter), member 12	136	1	0	0	1	2	hsa-miR-4484	-0.22	-0.25	N/A
CBX3	ENST00000337620.4	chromobox homolog 3	889	1	0	0	1	0	hsa-miR-4484	-0.22	-0.23	N/A
ETV5	ENST00000306376.5	ets variant 5	1085	1	0	0	1	2	hsa-miR-4484	-0.22	-0.29	N/A
RASSF3	ENST00000542104.1	Ras association (RalGDS/AF-6) domain family member 3	461	1	0	1	0	1	hsa-miR-4484	-0.22	-0.22	N/A
F8A1	ENST00000369446.2	coagulation factor VIII-associated 1	5	1	0	1	0	0	hsa-miR-4484	-0.22	-0.22	N/A
PDYN	ENST00000539905.1	prodynorphin	5	1	0	0	1	0	hsa-miR-4484	-0.22	-0.22	N/A
ZNF486	ENST00000335117.8	zinc finger protein 486	10	2	0	0	2	0	hsa-miR-4484	-0.22	-0.22	N/A
ZSCAN23	ENST00000289788.4	zinc finger and SCAN domain containing 23	5	1	0	0	1	1	hsa-miR-4484	-0.22	-0.22	N/A
MAX	ENST00000284165.6	MYC associated factor X	51	1	0	1	0	1	hsa-miR-4484	-0.22	-0.22	N/A
PLCL1	ENST00000428675.1	phospholipase C-like 1	31	1	0	0	1	2	hsa-miR-4484	-0.22	-0.22	N/A
RBM7	ENST00000540163.1	RNA binding motif protein 7	55	2	0	0	2	2	hsa-miR-4484	-0.22	-0.36	N/A
CCSAP	ENST00000366687.1	centriole, cilia and spindle-associated protein	1210	1	0	0	1	1	hsa-miR-4484	-0.22	-0.22	N/A
AP1G1	ENST00000299980.4	adaptor-related protein complex 1, gamma 1 subunit	436	2	0	0	2	3	hsa-miR-4484	-0.22	-0.23	N/A
RD3	ENST00000367002.4	retinal degeneration 3	5	1	0	0	1	1	hsa-miR-4484	-0.22	-0.22	N/A
F8A2	ENST00000369505.3	coagulation factor VIII-associated 2	5	1	0	1	0	0	hsa-miR-4484	-0.22	-0.22	N/A
F8A3	ENST00000369445.2	coagulation factor VIII-associated 3	5	1	0	1	0	0	hsa-miR-4484	-0.22	-0.22	N/A
C9orf72	ENST00000380003.3	chromosome 9 open reading frame 72	25	1	0	0	1	1	hsa-miR-4484	-0.22	-0.22	N/A
PAK7	ENST00000378423.1	p21 protein (Cdc42/Rac)-activated kinase 7	6	1	0	0	1	2	hsa-miR-4484	-0.22	-0.22	N/A
KM-PA-2	ENST00000377412.4	KM-PA-2 protein; Uncharacterized protein	5	1	0	0	1	0	hsa-miR-4484	-0.22	-0.22	N/A
LRRC45	ENST00000306688.3	leucine rich repeat containing 45	101	1	0	1	0	0	hsa-miR-4484	-0.22	-0.22	N/A
C10orf25	ENST00000298298.1	chromosome 10 open reading frame 25	29	1	0	1	0	0	hsa-miR-4484	-0.22	-0.22	N/A
CLHC1	ENST00000406437.2	clathrin heavy chain linker domain containing 1	21	1	0	0	1	3	hsa-miR-4484	-0.22	-0.3	N/A
ZNF835	ENST00000537055.2	zinc finger protein 835	5	1	0	0	1	1	hsa-miR-4484	-0.22	-0.22	N/A
TMEM62	ENST00000260403.2	transmembrane protein 62	9	1	0	0	1	0	hsa-miR-4484	-0.22	-0.22	N/A
GOLGA8M	ENST00000563027.1	golgin A8 family, member M	0	1	0	1	0	1	hsa-miR-4484	-0.22	-0.22	N/A
PPP2R5C	ENST00000422945.2	protein phosphatase 2, regulatory subunit B', gamma	1584	1	1	0	0	1	hsa-miR-4484	-0.22	-0.22	N/A
ENPEP	ENST00000265162.5	glutamyl aminopeptidase (aminopeptidase A)	10	1	0	0	1	3	hsa-miR-4484	-0.22	-0.26	N/A
GOLGA8I	ENST00000450802.3	golgin A8 family, member I	5	1	0	1	0	1	hsa-miR-4484	-0.22	-0.22	N/A
PNRC2	ENST00000334351.7	proline-rich nuclear receptor coactivator 2	100	1	0	0	1	0	hsa-miR-4484	-0.22	-0.22	N/A
HNRNPA1	ENST00000546500.1	heterogeneous nuclear ribonucleoprotein A1	2079	1	0	0	1	2	hsa-miR-4484	-0.22	-0.22	N/A
ZNF77	ENST00000314531.4	zinc finger protein 77	154	1	0	0	1	0	hsa-miR-4484	-0.22	-0.22	N/A
MVB12A	ENST00000317040.7	multivesicular body subunit 12A	95	1	0	0	1	0	hsa-miR-4484	-0.22	-0.22	N/A
TMEM64	ENST00000458549.2	transmembrane protein 64	200	1	0	1	0	1	hsa-miR-4484	-0.22	-0.28	N/A
TNFRSF9	ENST00000377507.3	tumor necrosis factor receptor superfamily, member 9	16	1	0	0	1	2	hsa-miR-4484	-0.22	-0.23	N/A
ST3GAL3	ENST00000372377.4	ST3 beta-galactoside alpha-2,3-sialyltransferase 3	135	1	0	0	1	1	hsa-miR-4484	-0.21	-0.21	N/A
C9orf62	ENST00000320778.2	chromosome 9 open reading frame 62	5	1	0	1	0	0	hsa-miR-4484	-0.21	-0.21	N/A
MAP1LC3B	ENST00000268607.5	microtubule-associated protein 1 light chain 3 beta	18	2	0	1	1	1	hsa-miR-4484	-0.21	-0.33	N/A
PM20D2	ENST00000275072.4	peptidase M20 domain containing 2	2171	1	0	0	1	1	hsa-miR-4484	-0.21	-0.21	N/A
TTPAL	ENST00000262605.4	tocopherol (alpha) transfer protein-like	265	1	0	0	1	4	hsa-miR-4484	-0.21	-0.27	N/A
RFTN2	ENST00000295049.4	raftlin family member 2	21	1	0	0	1	1	hsa-miR-4484	-0.21	-0.21	N/A
GATAD2A	ENST00000360315.3	GATA zinc finger domain containing 2A	986	1	0	0	1	0	hsa-miR-4484	-0.21	-0.21	N/A
EIF2AK1	ENST00000199389.6	eukaryotic translation initiation factor 2-alpha kinase 1	1726	1	0	0	1	1	hsa-miR-4484	-0.21	-0.21	N/A
SELRC1	ENST00000371538.3	Sel1 repeat containing 1	321	1	0	0	1	2	hsa-miR-4484	-0.21	-0.37	N/A
BMP2K	ENST00000335016.5	BMP2 inducible kinase	164	1	0	0	1	2	hsa-miR-4484	-0.21	-0.23	N/A
NT5E	ENST00000369651.3	5'-nucleotidase, ecto (CD73)	285	1	0	0	1	2	hsa-miR-4484	-0.21	-0.34	N/A
SPIN1	ENST00000375859.3	spindlin 1	686	1	0	0	1	3	hsa-miR-4484	-0.21	-0.22	N/A
SH3TC2	ENST00000502274.1	SH3 domain and tetratricopeptide repeats 2	31	3	0	0	3	4	hsa-miR-4484	-0.21	-0.37	N/A
TMEM52B	ENST00000298530.3	transmembrane protein 52B	11	1	0	0	1	0	hsa-miR-4484	-0.21	-0.21	N/A
DLG1	ENST00000346964.2	discs, large homolog 1 (Drosophila)	813	1	0	1	0	1	hsa-miR-4484	-0.21	-0.22	N/A
FAIM3	ENST00000420007.2	Fas apoptotic inhibitory molecule 3	311	1	0	1	0	1	hsa-miR-4484	-0.21	-0.25	N/A
INSM1	ENST00000310227.1	insulinoma-associated 1	20	1	0	0	1	1	hsa-miR-4484	-0.21	-0.21	N/A
RAD54B	ENST00000297592.5	RAD54 homolog B (S. cerevisiae)	36	1	0	0	1	1	hsa-miR-4484	-0.21	-0.22	N/A
ASCC1	ENST00000342444.4	activating signal cointegrator 1 complex subunit 1	293	1	0	0	1	3	hsa-miR-4484	-0.21	-0.29	N/A
HES7	ENST00000541682.2	hairy and enhancer of split 7 (Drosophila)	416	2	0	0	2	0	hsa-miR-4484	-0.21	-0.22	N/A
FUNDC2	ENST00000369498.3	FUN14 domain containing 2	130	1	0	0	1	1	hsa-miR-4484	-0.21	-0.27	N/A
RAB3B	ENST00000371655.3	RAB3B, member RAS oncogene family	611	1	0	0	1	3	hsa-miR-4484	-0.21	-0.21	N/A
HS6ST2	ENST00000370836.2	heparan sulfate 6-O-sulfotransferase 2	4566	1	0	0	1	1	hsa-miR-4484	-0.21	-0.21	N/A
DKFZP667F0711	ENST00000391437.1		5	1	0	0	1	0	hsa-miR-4484	-0.21	-0.21	N/A
TAL1	ENST00000371884.2	T-cell acute lymphocytic leukemia 1	5	2	0	0	2	2	hsa-miR-4484	-0.21	-0.21	N/A
CRCP	ENST00000415001.2	CGRP receptor component	1776	1	0	1	0	4	hsa-miR-4484	-0.21	-0.22	N/A
ZNF596	ENST00000308811.4	zinc finger protein 596	37	1	0	0	1	1	hsa-miR-4484	-0.21	-0.23	N/A
TRMT13	ENST00000370141.2	tRNA methyltransferase 13 homolog (S. cerevisiae)	45	1	0	0	1	0	hsa-miR-4484	-0.21	-0.22	N/A
SEC22C	ENST00000264454.3	SEC22 vesicle trafficking protein homolog C (S. cerevisiae)	855	2	0	1	1	2	hsa-miR-4484	-0.21	-0.28	N/A
RCAN2	ENST00000330430.6	regulator of calcineurin 2	32	1	0	0	1	1	hsa-miR-4484	-0.21	-0.21	N/A
RPSAP58	ENST00000496398.1	ribosomal protein SA pseudogene 58	70	1	0	0	1	0	hsa-miR-4484	-0.21	-0.23	N/A
SLC39A2	ENST00000554422.1	solute carrier family 39 (zinc transporter), member 2	5	1	0	0	1	0	hsa-miR-4484	-0.21	-0.21	N/A
MAPK4	ENST00000592595.1	mitogen-activated protein kinase 4	77	1	0	0	1	0	hsa-miR-4484	-0.21	-0.21	N/A
FOXD4L3	ENST00000342833.2	forkhead box D4-like 3	5	1	0	0	1	0	hsa-miR-4484	-0.21	-0.21	N/A
SLC22A15	ENST00000369503.4	solute carrier family 22, member 15	25	1	0	0	1	1	hsa-miR-4484	-0.21	-0.23	N/A
UBL3	ENST00000380680.4	ubiquitin-like 3	431	1	0	0	1	0	hsa-miR-4484	-0.21	-0.21	N/A
FOXD4L6	ENST00000377473.1	forkhead box D4-like 6	5	1	0	0	1	0	hsa-miR-4484	-0.21	-0.21	N/A
ANGEL2	ENST00000535388.1	angel homolog 2 (Drosophila)	218	2	0	0	2	1	hsa-miR-4484	-0.21	-0.39	N/A
DAG1	ENST00000515359.2	dystroglycan 1 (dystrophin-associated glycoprotein 1)	241	1	0	0	1	3	hsa-miR-4484	-0.21	-0.23	N/A
PRPF38A	ENST00000257181.9	pre-mRNA processing factor 38A	892	2	0	1	1	0	hsa-miR-4484	-0.21	-0.24	N/A
C8orf22	ENST00000399653.4	chromosome 8 open reading frame 22	5	1	0	0	1	0	hsa-miR-4484	-0.21	-0.21	N/A
POLR2C	ENST00000219252.5	polymerase (RNA) II (DNA directed) polypeptide C, 33kDa	223	1	0	0	1	0	hsa-miR-4484	-0.21	-0.21	N/A
FAM20C	ENST00000313766.5	family with sequence similarity 20, member C	273	1	0	0	1	0	hsa-miR-4484	-0.21	-0.21	N/A
DIRAS3	ENST00000370981.1	DIRAS family, GTP-binding RAS-like 3	163	1	0	0	1	0	hsa-miR-4484	-0.21	-0.21	N/A
ADAMTS20	ENST00000389420.3	ADAM metallopeptidase with thrombospondin type 1 motif, 20	22	1	0	0	1	1	hsa-miR-4484	-0.21	-0.26	N/A
ZNF544	ENST00000599227.1	zinc finger protein 544	173	1	0	0	1	2	hsa-miR-4484	-0.21	-0.21	N/A
ZNF667	ENST00000591790.1	zinc finger protein 667	24	2	0	0	2	1	hsa-miR-4484	-0.21	-0.21	N/A
FERMT2	ENST00000395631.2	fermitin family member 2	5888	1	0	0	1	0	hsa-miR-4484	-0.2	-0.22	N/A
HTATIP2	ENST00000451739.2	HIV-1 Tat interactive protein 2, 30kDa	380	1	0	0	1	0	hsa-miR-4484	-0.2	-0.26	N/A
ARHGAP19	ENST00000358531.4	Rho GTPase activating protein 19	1051	2	0	0	2	2	hsa-miR-4484	-0.2	-0.2	N/A
PPP1R13L	ENST00000360957.5	protein phosphatase 1, regulatory subunit 13 like	68	1	0	0	1	0	hsa-miR-4484	-0.2	-0.2	N/A
PCMTD2	ENST00000308824.6	protein-L-isoaspartate (D-aspartate) O-methyltransferase domain containing 2	476	1	0	0	1	2	hsa-miR-4484	-0.2	-0.2	N/A
RWDD2A	ENST00000369724.4	RWD domain containing 2A	286	1	0	0	1	1	hsa-miR-4484	-0.2	-0.21	N/A
GTF3C5	ENST00000342018.8	general transcription factor IIIC, polypeptide 5, 63kDa	593	1	0	0	1	0	hsa-miR-4484	-0.2	-0.2	N/A
SMEK1	ENST00000554684.1	SMEK homolog 1, suppressor of mek1 (Dictyostelium)	713	1	0	0	1	2	hsa-miR-4484	-0.2	-0.2	N/A
GSTCD	ENST00000515279.1	glutathione S-transferase, C-terminal domain containing	411	1	0	0	1	0	hsa-miR-4484	-0.2	-0.2	N/A
VWC2L	ENST00000427124.1	von Willebrand factor C domain containing protein 2-like	5	1	0	1	0	1	hsa-miR-4484	-0.2	-0.2	N/A
ZNF816	ENST00000357666.4	zinc finger protein 816	16	2	0	0	2	1	hsa-miR-4484	-0.2	-0.24	N/A
NFIB	ENST00000397575.3	nuclear factor I/B	1149	6	0	1	5	6	hsa-miR-4484	-0.2	-0.42	N/A
RP11-192H23.4	ENST00000534850.1	Uncharacterized protein	22	1	0	0	1	1	hsa-miR-4484	-0.2	-0.2	N/A
ENPP2	ENST00000259486.6	ectonucleotide pyrophosphatase/phosphodiesterase 2	51	1	0	0	1	0	hsa-miR-4484	-0.2	-0.22	N/A
ZNF83	ENST00000594682.2	zinc finger protein 83	78	1	0	0	1	2	hsa-miR-4484	-0.2	-0.26	N/A
ZNF699	ENST00000591998.1	zinc finger protein 699	5	1	0	0	1	0	hsa-miR-4484	-0.2	-0.2	N/A
ZNF100	ENST00000358296.6	zinc finger protein 100	142	1	0	0	1	1	hsa-miR-4484	-0.2	-0.2	N/A
CHST9	ENST00000580774.1	carbohydrate (N-acetylgalactosamine 4-0) sulfotransferase 9	20	1	0	0	1	0	hsa-miR-4484	-0.2	-0.2	N/A
C6orf211	ENST00000367294.3	chromosome 6 open reading frame 211	65	1	0	1	0	0	hsa-miR-4484	-0.2	-0.22	N/A
IMPA1	ENST00000311489.4	inositol(myo)-1(or 4)-monophosphatase 1	309	1	0	0	1	1	hsa-miR-4484	-0.2	-0.26	N/A
CYB5R3	ENST00000361740.4	cytochrome b5 reductase 3	542	1	0	0	1	0	hsa-miR-4484	-0.2	-0.21	N/A
SPATA13	ENST00000382108.3	spermatogenesis associated 13	900	2	0	0	2	3	hsa-miR-4484	-0.2	-0.2	N/A
CLINT1	ENST00000523094.1	clathrin interactor 1	581	1	0	0	1	0	hsa-miR-4484	-0.2	-0.2	N/A
ZNF440	ENST00000304060.5	zinc finger protein 440	12	1	0	0	1	1	hsa-miR-4484	-0.2	-0.2	N/A
CDC23	ENST00000394886.2	cell division cycle 23	740	1	0	0	1	1	hsa-miR-4484	-0.2	-0.21	N/A
ATL2	ENST00000378954.4	atlastin GTPase 2	1135	2*	0	0	1	1	hsa-miR-4484	-0.2	-0.2	N/A
NT5C2	ENST00000343289.5	5'-nucleotidase, cytosolic II	468	1	0	0	1	0	hsa-miR-4484	-0.2	-0.21	N/A
PAICS	ENST00000264221.2	phosphoribosylaminoimidazole carboxylase, phosphoribosylaminoimidazole succinocarboxamide synthetase	3895	1	0	0	1	0	hsa-miR-4484	-0.2	-0.2	N/A
HKR1	ENST00000324411.4	HKR1, GLI-Kruppel zinc finger family member	69	1	0	0	1	1	hsa-miR-4484	-0.2	-0.2	N/A
CCNYL1	ENST00000295414.3	cyclin Y-like 1	111	1	0	0	1	0	hsa-miR-4484	-0.2	-0.2	N/A
ALX4	ENST00000329255.3	ALX homeobox 4	52	2	0	1	1	1	hsa-miR-4484	-0.2	-0.2	N/A
MBNL3	ENST00000370839.3	muscleblind-like splicing regulator 3	593	2	0	0	2	4	hsa-miR-4484	-0.2	-0.35	N/A
PROX1	ENST00000366958.4	prospero homeobox 1	131	2	0	0	2	0	hsa-miR-4484	-0.2	-0.21	N/A
FBXO47	ENST00000378079.2	F-box protein 47	5	1	0	0	1	1	hsa-miR-4484	-0.2	-0.23	N/A
ZNF81	ENST00000338637.7	zinc finger protein 81	10	4	0	0	4	1	hsa-miR-4484	-0.2	-0.2	N/A
FRRS1	ENST00000287474.5	ferric-chelate reductase 1	97	1	0	0	1	1	hsa-miR-4484	-0.2	-0.2	N/A
CEP95	ENST00000556440.2	centrosomal protein 95kDa	46	1	0	0	1	0	hsa-miR-4484	-0.2	-0.2	N/A
SRP9	ENST00000366838.1	signal recognition particle 9kDa	21	1	0	0	1	0	hsa-miR-4484	-0.2	-0.27	N/A
CD163	ENST00000541972.1	CD163 molecule	5	1	0	0	1	0	hsa-miR-4484	-0.2	-0.2	N/A
RHOJ	ENST00000316754.3	ras homolog family member J	118	1	0	0	1	1	hsa-miR-4484	-0.2	-0.23	N/A
INTS2	ENST00000444766.3	integrator complex subunit 2	109	1	0	0	1	1	hsa-miR-4484	-0.2	-0.2	N/A
ABT1	ENST00000274849.1	activator of basal transcription 1	138	1	0	0	1	1	hsa-miR-4484	-0.2	-0.21	N/A
BTN2A2	ENST00000432533.2	butyrophilin, subfamily 2, member A2	125	1	0	0	1	4	hsa-miR-4484	-0.2	-0.24	N/A
HINFP	ENST00000350777.2	histone H4 transcription factor	410	1	0	0	1	1	hsa-miR-4484	-0.2	-0.23	N/A
LIN7C	ENST00000278193.2	lin-7 homolog C (C. elegans)	1701	1	0	0	1	1	hsa-miR-4484	-0.2	-0.22	N/A
LHPP	ENST00000368839.1	phospholysine phosphohistidine inorganic pyrophosphate phosphatase	2365	2*	0	0	1	1	hsa-miR-4484	-0.2	-0.2	N/A
LCN15	ENST00000316144.5	lipocalin 15	20	1	0	1	0	0	hsa-miR-4484	-0.2	-0.2	N/A
ZMYND11	ENST00000381591.1	zinc finger, MYND-type containing 11	43	1	0	0	1	1	hsa-miR-4484	-0.2	-0.21	N/A
GUCY1B3	ENST00000264424.8	guanylate cyclase 1, soluble, beta 3	729	1	0	0	1	0	hsa-miR-4484	-0.2	-0.2	N/A
ADCY3	ENST00000260600.5	adenylate cyclase 3	479	1	0	1	0	2	hsa-miR-4484	-0.2	-0.2	N/A
ARPP21	ENST00000428373.1	cAMP-regulated phosphoprotein, 21kDa	5	1	0	0	1	1	hsa-miR-4484	-0.2	-0.2	N/A
TMEM132D	ENST00000389441.4	transmembrane protein 132D	5	1	0	0	1	0	hsa-miR-4484	-0.2	-0.2	N/A
RAD51L3-RFFL	ENST00000593039.1	Uncharacterized protein	670	1	0	0	1	2	hsa-miR-4484	-0.2	-0.24	N/A
NRG1	ENST00000341377.5	neuregulin 1	113	2	0	1	1	1	hsa-miR-4484	-0.2	-0.2	N/A
CUL3	ENST00000264414.4	cullin 3	1476	1	0	0	1	2	hsa-miR-4484	-0.2	-0.22	N/A
SPRY3	ENST00000302805.2	sprouty homolog 3 (Drosophila)	5	2	0	0	2	5	hsa-miR-4484	-0.2	-0.2	N/A
AAR2	ENST00000320849.4	AAR2 splicing factor homolog (S. cerevisiae)	74	1	0	0	1	0	hsa-miR-4484	-0.2	-0.2	N/A
C1orf198	ENST00000366663.5	chromosome 1 open reading frame 198	1484	1	0	0	1	0	hsa-miR-4484	-0.19	-0.26	N/A
C10orf88	ENST00000481909.1	chromosome 10 open reading frame 88	269	1	0	0	1	1	hsa-miR-4484	-0.19	-0.26	N/A
SLC39A8	ENST00000394833.2	solute carrier family 39 (zinc transporter), member 8	228	1	0	0	1	1	hsa-miR-4484	-0.19	-0.21	N/A
IFT57	ENST00000264538.3	intraflagellar transport 57 homolog (Chlamydomonas)	214	1	0	0	1	1	hsa-miR-4484	-0.19	-0.3	N/A
MXRA7	ENST00000355797.3	matrix-remodelling associated 7	421	2	0	0	2	1	hsa-miR-4484	-0.19	-0.24	N/A
DDA1	ENST00000359866.4	DET1 and DDB1 associated 1	76	2	0	2	0	2	hsa-miR-4484	-0.19	-0.3	N/A
ENPP4	ENST00000321037.4	ectonucleotide pyrophosphatase/phosphodiesterase 4 (putative)	114	1	0	0	1	2	hsa-miR-4484	-0.19	-0.21	N/A
PODN	ENST00000371500.3	podocan	5	1	0	0	1	0	hsa-miR-4484	-0.19	-0.19	N/A
FSIP2	ENST00000546113.1	fibrous sheath interacting protein 2	5	1	0	0	1	0	hsa-miR-4484	-0.19	-0.19	N/A
CTXN1	ENST00000318978.4	cortexin 1	405	1	0	0	1	0	hsa-miR-4484	-0.19	-0.19	N/A
SLC7A14	ENST00000231706.5	solute carrier family 7, member 14	5	2	0	1	1	1	hsa-miR-4484	-0.19	-0.19	N/A
ANO1	ENST00000355303.5	anoctamin 1, calcium activated chloride channel	78	1	0	1	0	0	hsa-miR-4484	-0.19	-0.19	N/A
VAT1L	ENST00000302536.2	vesicle amine transport 1-like	123	1	0	1	0	0	hsa-miR-4484	-0.19	-0.19	N/A
KIAA1161	ENST00000297625.7	KIAA1161	18	1	0	0	1	3	hsa-miR-4484	-0.19	-0.19	N/A
RNF144A	ENST00000320892.6	ring finger protein 144A	124	1	0	0	1	4	hsa-miR-4484	-0.19	-0.21	N/A
ZNF550	ENST00000325134.5	zinc finger protein 550	76	1	0	0	1	1	hsa-miR-4484	-0.19	-0.22	N/A
RSAD2	ENST00000382040.3	radical S-adenosyl methionine domain containing 2	5	1	0	0	1	0	hsa-miR-4484	-0.19	-0.19	N/A
CEP170	ENST00000366542.1	centrosomal protein 170kDa	6	1	0	1	0	2	hsa-miR-4484	-0.19	-0.19	N/A
N4BP1	ENST00000262384.3	NEDD4 binding protein 1	105	1	0	0	1	1	hsa-miR-4484	-0.19	-0.19	N/A
SMIM12	ENST00000521580.2	small integral membrane protein 12	1091	2	0	1	1	1	hsa-miR-4484	-0.19	-0.37	N/A
ZNF781	ENST00000358582.4	zinc finger protein 781	5	2	0	0	2	1	hsa-miR-4484	-0.19	-0.19	N/A
IRS2	ENST00000375856.3	insulin receptor substrate 2	231	1	0	1	0	1	hsa-miR-4484	-0.19	-0.19	N/A
SEMA3D	ENST00000284136.6	sema domain, immunoglobulin domain (Ig), short basic domain, secreted, (semaphorin) 3D	85	1	0	0	1	1	hsa-miR-4484	-0.19	-0.19	N/A
IQCE	ENST00000402050.2	IQ motif containing E	687	2	0	1	1	2	hsa-miR-4484	-0.19	-0.2	N/A
LRRN1	ENST00000319331.3	leucine rich repeat neuronal 1	79	1	0	0	1	0	hsa-miR-4484	-0.19	-0.19	N/A
FAM46D	ENST00000538312.1	family with sequence similarity 46, member D	5	1	0	0	1	0	hsa-miR-4484	-0.19	-0.19	N/A
TLR3	ENST00000296795.3	toll-like receptor 3	5	2	0	1	1	0	hsa-miR-4484	-0.19	-0.19	N/A
FP15737	ENST00000399967.3		67	1	0	0	1	0	hsa-miR-4484	-0.19	-0.19	N/A
POLM	ENST00000335195.6	polymerase (DNA directed), mu	45	1	0	0	1	1	hsa-miR-4484	-0.19	-0.19	N/A
ATPAF1	ENST00000576409.1	ATP synthase mitochondrial F1 complex assembly factor 1	1637	2	0	0	2	0	hsa-miR-4484	-0.19	-0.2	N/A
DHX9	ENST00000367549.3	DEAH (Asp-Glu-Ala-His) box helicase 9	320	1	0	0	1	0	hsa-miR-4484	-0.19	-0.2	N/A
PTPN20A	ENST00000395721.2	protein tyrosine phosphatase, non-receptor type 20A	5	1	0	0	1	0	hsa-miR-4484	-0.19	-0.19	N/A
C10orf91	ENST00000392630.3	chromosome 10 open reading frame 91	5	1	0	1	0	0	hsa-miR-4484	-0.19	-0.19	N/A
MUC21	ENST00000376296.3	mucin 21, cell surface associated	5	1	0	0	1	0	hsa-miR-4484	-0.19	-0.19	N/A
ZNF431	ENST00000311048.7	zinc finger protein 431	93	3	0	0	3	1	hsa-miR-4484	-0.19	-0.19	N/A
PTPN20B	ENST00000331650.4	protein tyrosine phosphatase, non-receptor type 20B	5	1	0	0	1	0	hsa-miR-4484	-0.19	-0.19	N/A
GATA4	ENST00000335135.4	GATA binding protein 4	5	1	0	0	1	1	hsa-miR-4484	-0.19	-0.19	N/A
SEPT6	ENST00000394610.1	septin 6	1854	1	0	1	0	4	hsa-miR-4484	-0.19	-0.19	N/A
CRKL	ENST00000354336.3	v-crk avian sarcoma virus CT10 oncogene homolog-like	2142	1	0	0	1	2	hsa-miR-4484	-0.19	-0.24	N/A
CALB1	ENST00000265431.3	calbindin 1, 28kDa	5	1	0	0	1	0	hsa-miR-4484	-0.19	-0.19	N/A
KDM2B	ENST00000536437.1	lysine (K)-specific demethylase 2B	647	1	0	0	1	3	hsa-miR-4484	-0.19	-0.25	N/A
SLC5A5	ENST00000222248.3	solute carrier family 5 (sodium/iodide cotransporter), member 5	5	1	0	0	1	0	hsa-miR-4484	-0.19	-0.19	N/A
AC115618.1	ENST00000376775.2	Uncharacterized protein; cDNA FLJ26048 fis, clone PRS02384	5	1	0	0	1	0	hsa-miR-4484	-0.19	-0.19	N/A
TMEM158	ENST00000503771.1	transmembrane protein 158 (gene/pseudogene)	1645	1	0	1	0	1	hsa-miR-4484	-0.19	-0.19	N/A
PABPC5	ENST00000312600.3	poly(A) binding protein, cytoplasmic 5	5	1	0	0	1	0	hsa-miR-4484	-0.19	-0.19	N/A
FMO2	ENST00000441535.1	flavin containing monooxygenase 2 (non-functional)	5	1	0	0	1	3	hsa-miR-4484	-0.19	-0.19	N/A
AC137932.1	ENST00000602042.1		5	1	0	0	1	1	hsa-miR-4484	-0.19	-0.19	N/A
CELF6	ENST00000287202.5	CUGBP, Elav-like family member 6	5	1	0	0	1	5	hsa-miR-4484	-0.19	-0.19	N/A
GDE1	ENST00000353258.3	glycerophosphodiester phosphodiesterase 1	2741	1	0	0	1	1	hsa-miR-4484	-0.19	-0.21	N/A
MLF1	ENST00000355893.5	myeloid leukemia factor 1	458	1	0	0	1	0	hsa-miR-4484	-0.19	-0.24	N/A
RFFL	ENST00000315249.7	ring finger and FYVE-like domain containing E3 ubiquitin protein ligase	670	1	0	0	1	2	hsa-miR-4484	-0.19	-0.23	N/A
MMP8	ENST00000236826.3	matrix metallopeptidase 8 (neutrophil collagenase)	5	1	0	0	1	1	hsa-miR-4484	-0.19	-0.19	N/A
KLF5	ENST00000377687.4	Kruppel-like factor 5 (intestinal)	161	1	0	0	1	0	hsa-miR-4484	-0.19	-0.19	N/A
CREBL2	ENST00000228865.2	cAMP responsive element binding protein-like 2	218	1	0	0	1	0	hsa-miR-4484	-0.19	-0.23	N/A
ZNF623	ENST00000501748.2	zinc finger protein 623	247	1	0	1	0	2	hsa-miR-4484	-0.19	-0.19	N/A
ZC3H13	ENST00000242848.4	zinc finger CCCH-type containing 13	229	1	0	1	0	1	hsa-miR-4484	-0.19	-0.19	N/A
HGF	ENST00000222390.5	hepatocyte growth factor (hepapoietin A; scatter factor)	18	1	0	0	1	1	hsa-miR-4484	-0.19	-0.19	N/A
PPP1R16B	ENST00000299824.1	protein phosphatase 1, regulatory subunit 16B	16	1	0	1	0	2	hsa-miR-4484	-0.19	-0.19	N/A
GOLGA4	ENST00000361924.2	golgin A4	7	1	0	0	1	0	hsa-miR-4484	-0.19	-0.19	N/A
FCRL4	ENST00000271532.1	Fc receptor-like 4	5	1	0	0	1	0	hsa-miR-4484	-0.19	-0.19	N/A
SOX8	ENST00000293894.3	SRY (sex determining region Y)-box 8	5	1	0	0	1	0	hsa-miR-4484	-0.19	-0.19	N/A
ZNF614	ENST00000270649.6	zinc finger protein 614	55	1	0	0	1	1	hsa-miR-4484	-0.19	-0.19	N/A
LURAP1	ENST00000371980.3	leucine rich adaptor protein 1	20	1	0	0	1	3	hsa-miR-4484	-0.19	-0.26	N/A
CYB561D1	ENST00000496961.1	cytochrome b561 family, member D1	105	1	0	1	0	2	hsa-miR-4484	-0.19	-0.19	N/A
HIGD1A	ENST00000321331.7	HIG1 hypoxia inducible domain family, member 1A	254	1	0	0	1	0	hsa-miR-4484	-0.19	-0.21	N/A
FOXF1	ENST00000262426.4	forkhead box F1	836	1	0	0	1	1	hsa-miR-4484	-0.19	-0.26	N/A
ZNF540	ENST00000316433.4	zinc finger protein 540	15	2	0	0	2	1	hsa-miR-4484	-0.19	-0.33	N/A
MDFIC	ENST00000393486.1	MyoD family inhibitor domain containing	601	1	0	0	1	2	hsa-miR-4484	-0.19	-0.2	N/A
PMF1	ENST00000368279.3	polyamine-modulated factor 1	96	1	0	0	1	1	hsa-miR-4484	-0.18	-0.18	N/A
CANX	ENST00000247461.4	calnexin	17053	1	0	1	0	1	hsa-miR-4484	-0.18	-0.23	N/A
DLL1	ENST00000366756.3	delta-like 1 (Drosophila)	85	1	0	0	1	0	hsa-miR-4484	-0.18	-0.18	N/A
FAM73A	ENST00000370791.3	family with sequence similarity 73, member A	837	1	0	0	1	3	hsa-miR-4484	-0.18	-0.19	N/A
TMEM229B	ENST00000557006.1	transmembrane protein 229B	5	1	0	0	1	2	hsa-miR-4484	-0.18	-0.18	N/A
TMEM194A	ENST00000379391.3	transmembrane protein 194A	43	1	0	0	1	2	hsa-miR-4484	-0.18	-0.18	N/A
FBXL7	ENST00000504595.1	F-box and leucine-rich repeat protein 7	16	1	0	0	1	1	hsa-miR-4484	-0.18	-0.18	N/A
AMPH	ENST00000325590.5	amphiphysin	16	1	0	0	1	0	hsa-miR-4484	-0.18	-0.18	N/A
GORASP1	ENST00000319283.3	golgi reassembly stacking protein 1, 65kDa	102	1	0	0	1	1	hsa-miR-4484	-0.18	-0.25	N/A
SEL1L	ENST00000336735.4	sel-1 suppressor of lin-12-like (C. elegans)	1271	1	0	0	1	2	hsa-miR-4484	-0.18	-0.18	N/A
FAM13A	ENST00000395002.2	family with sequence similarity 13, member A	441	1	0	0	1	0	hsa-miR-4484	-0.18	-0.18	N/A
SYNJ2BP	ENST00000256366.4	synaptojanin 2 binding protein	329	2	0	0	2	3	hsa-miR-4484	-0.18	-0.34	N/A
KLHDC8B	ENST00000332780.2	kelch domain containing 8B	321	1	0	0	1	1	hsa-miR-4484	-0.18	-0.18	N/A
ACTR1B	ENST00000289228.5	ARP1 actin-related protein 1 homolog B, centractin beta (yeast)	5716	1	0	0	1	0	hsa-miR-4484	-0.18	-0.18	N/A
GPR143	ENST00000467482.1	G protein-coupled receptor 143	8	1	0	0	1	0	hsa-miR-4484	-0.18	-0.18	N/A
GATAD1	ENST00000287957.3	GATA zinc finger domain containing 1	92	1	1	0	0	2	hsa-miR-4484	-0.18	-0.33	N/A
TSEN54	ENST00000333213.6	TSEN54 tRNA splicing endonuclease subunit	81	1	0	0	1	0	hsa-miR-4484	-0.18	-0.19	N/A
KIAA1009	ENST00000257766.4	KIAA1009	7	2	0	0	2	0	hsa-miR-4484	-0.18	-0.27	N/A
HSPA12B	ENST00000254963.2	heat shock 70kD protein 12B	16	2	0	1	1	0	hsa-miR-4484	-0.18	-0.21	N/A
TNFSF15	ENST00000374045.4	tumor necrosis factor (ligand) superfamily, member 15	29	1	0	0	1	3	hsa-miR-4484	-0.18	-0.18	N/A
NUDT18	ENST00000522405.1	nudix (nucleoside diphosphate linked moiety X)-type motif 18	40	1	0	0	1	0	hsa-miR-4484	-0.18	-0.18	N/A
AL953854.2	ENST00000438517.1		5	1	0	0	1	0	hsa-miR-4484	-0.18	-0.18	N/A
PRLHR	ENST00000239032.2	prolactin releasing hormone receptor	5	1	0	0	1	0	hsa-miR-4484	-0.18	-0.18	N/A
C6orf89	ENST00000480824.2	chromosome 6 open reading frame 89	1972	1	0	0	1	2	hsa-miR-4484	-0.18	-0.18	N/A
NIPA1	ENST00000337435.4	non imprinted in Prader-Willi/Angelman syndrome 1	805	1	0	0	1	1	hsa-miR-4484	-0.18	-0.22	N/A
CLN6	ENST00000249806.5	ceroid-lipofuscinosis, neuronal 6, late infantile, variant	2624	1	0	0	1	0	hsa-miR-4484	-0.18	-0.18	N/A
PLB1	ENST00000329020.6	phospholipase B1	5	1	0	0	1	1	hsa-miR-4484	-0.18	-0.18	N/A
DPP9	ENST00000594671.1	dipeptidyl-peptidase 9	422	1	0	1	0	0	hsa-miR-4484	-0.18	-0.18	N/A
SUCNR1	ENST00000362032.5	succinate receptor 1	5	1	0	0	1	1	hsa-miR-4484	-0.18	-0.18	N/A
GPRC5B	ENST00000300571.2	G protein-coupled receptor, family C, group 5, member B	84	1	0	0	1	0	hsa-miR-4484	-0.18	-0.18	N/A
MARVELD2	ENST00000325631.5	MARVEL domain containing 2	227	1	0	0	1	2	hsa-miR-4484	-0.18	-0.18	N/A
NUDT7	ENST00000564085.1	nudix (nucleoside diphosphate linked moiety X)-type motif 7	50	1	0	0	1	0	hsa-miR-4484	-0.18	-0.18	N/A
GRAMD1C	ENST00000358160.4	GRAM domain containing 1C	12	1	0	0	1	0	hsa-miR-4484	-0.18	-0.18	N/A
ZFY	ENST00000383052.1	zinc finger protein, Y-linked	5	1	0	0	1	0	hsa-miR-4484	-0.18	-0.18	N/A
CTDSP2	ENST00000398073.2	CTD (carboxy-terminal domain, RNA polymerase II, polypeptide A) small phosphatase 2	991	1	0	0	1	3	hsa-miR-4484	-0.18	-0.18	N/A
ST6GALNAC3	ENST00000328299.3	ST6 (alpha-N-acetyl-neuraminyl-2,3-beta-galactosyl-1,3)-N-acetylgalactosaminide alpha-2,6-sialyltransferase 3	41	1	0	0	1	2	hsa-miR-4484	-0.18	-0.19	N/A
CCDC14	ENST00000488653.2	coiled-coil domain containing 14	275	1	0	0	1	1	hsa-miR-4484	-0.18	-0.23	N/A
PPP2R1B	ENST00000527614.1	protein phosphatase 2, regulatory subunit A, beta	341	1	0	0	1	1	hsa-miR-4484	-0.18	-0.2	N/A
ZNF611	ENST00000543227.1	zinc finger protein 611	7	1	0	0	1	5	hsa-miR-4484	-0.18	-0.18	N/A
SGK494	ENST00000301037.5	uncharacterized serine/threonine-protein kinase SgK494	17	1	0	0	1	1	hsa-miR-4484	-0.18	-0.18	N/A
ANKRD12	ENST00000262126.4	ankyrin repeat domain 12	11	1	0	0	1	6	hsa-miR-4484	-0.18	-0.18	N/A
AP005482.1	ENST00000400514.2	Uncharacterized protein	44	1	0	0	1	0	hsa-miR-4484	-0.18	-0.21	N/A
SLC25A32	ENST00000297578.4	solute carrier family 25 (mitochondrial folate carrier), member 32	554	1	0	0	1	0	hsa-miR-4484	-0.18	-0.21	N/A
SLK	ENST00000335753.4	STE20-like kinase	260	1	0	0	1	3	hsa-miR-4484	-0.18	-0.18	N/A
PRKG1	ENST00000373985.1	protein kinase, cGMP-dependent, type I	12	1	0	0	1	2	hsa-miR-4484	-0.18	-0.18	N/A
PICK1	ENST00000404072.3	protein interacting with PRKCA 1	155	1	0	0	1	0	hsa-miR-4484	-0.18	-0.18	N/A
SCIMP	ENST00000574081.1	SLP adaptor and CSK interacting membrane protein	5	1	0	0	1	0	hsa-miR-4484	-0.18	-0.18	N/A
FUT11	ENST00000394790.1	fucosyltransferase 11 (alpha (1,3) fucosyltransferase)	622	1	0	0	1	0	hsa-miR-4484	-0.18	-0.18	N/A
PTCD2	ENST00000380639.5	pentatricopeptide repeat domain 2	377	1	0	0	1	1	hsa-miR-4484	-0.18	-0.18	N/A
DCLK3	ENST00000416516.2	doublecortin-like kinase 3	5	1	0	0	1	1	hsa-miR-4484	-0.18	-0.18	N/A
DEDD	ENST00000368006.3	death effector domain containing	239	1	0	1	0	1	hsa-miR-4484	-0.18	-0.22	N/A
RMI2	ENST00000576027.1	RecQ mediated genome instability 2	17	1	0	1	0	0	hsa-miR-4484	-0.18	-0.26	N/A
BARHL1	ENST00000263610.2	BarH-like homeobox 1	5	1	0	1	0	0	hsa-miR-4484	-0.18	-0.18	N/A
ADAM19	ENST00000257527.4	ADAM metallopeptidase domain 19	981	1	0	1	0	4	hsa-miR-4484	-0.18	-0.18	N/A
SPOPL	ENST00000280098.4	speckle-type POZ protein-like	216	1	0	1	0	3	hsa-miR-4484	-0.18	-0.2	N/A
FAM98A	ENST00000403368.1	family with sequence similarity 98, member A	89	1	0	0	1	0	hsa-miR-4484	-0.18	-0.18	N/A
MAP7D2	ENST00000379651.3	MAP7 domain containing 2	490	1	0	0	1	0	hsa-miR-4484	-0.18	-0.18	N/A
UBE2Q2	ENST00000267938.4	ubiquitin-conjugating enzyme E2Q family member 2	106	1	0	0	1	1	hsa-miR-4484	-0.18	-0.18	N/A
MLNR	ENST00000398307.1	motilin receptor	5	1	0	0	1	0	hsa-miR-4484	-0.18	-0.18	N/A
ZBTB37	ENST00000367701.5	zinc finger and BTB domain containing 37	213	2	0	0	2	3	hsa-miR-4484	-0.18	-0.18	N/A
GIMAP6	ENST00000328902.5	GTPase, IMAP family member 6	5	1	0	0	1	3	hsa-miR-4484	-0.18	-0.18	N/A
YWHAZ	ENST00000395957.2	tyrosine 3-monooxygenase/tryptophan 5-monooxygenase activation protein, zeta polypeptide	184	1	0	0	1	0	hsa-miR-4484	-0.18	-0.18	N/A
KCNJ10	ENST00000368089.3	potassium inwardly-rectifying channel, subfamily J, member 10	5	1	0	1	0	1	hsa-miR-4484	-0.18	-0.18	N/A
LRCH3	ENST00000438796.2	leucine-rich repeats and calponin homology (CH) domain containing 3	399	2	1	0	1	3	hsa-miR-4484	-0.18	-0.18	N/A
C2ORF15	ENST00000302513.2	Uncharacterized protein C2orf15	166	2	0	0	2	1	hsa-miR-4484	-0.18	-0.39	N/A
ADNP2	ENST00000262198.4	ADNP homeobox 2	808	1	0	0	1	1	hsa-miR-4484	-0.18	-0.21	N/A
PDE5A	ENST00000354960.3	phosphodiesterase 5A, cGMP-specific	69	2	0	0	2	2	hsa-miR-4484	-0.18	-0.23	N/A
ZNHIT3	ENST00000490126.2	zinc finger, HIT-type containing 3	1697	1	0	0	1	0	hsa-miR-4484	-0.17	-0.17	N/A
SH2D3A	ENST00000437152.3	SH2 domain containing 3A	5	1	0	0	1	0	hsa-miR-4484	-0.17	-0.17	N/A
GATC	ENST00000551765.1	glutamyl-tRNA(Gln) amidotransferase, subunit C	781	1	0	0	1	0	hsa-miR-4484	-0.17	-0.21	N/A
C17orf51	ENST00000391411.5	chromosome 17 open reading frame 51	464	1	0	1	0	4	hsa-miR-4484	-0.17	-0.18	N/A
ZNF487	ENST00000437590.2	zinc finger protein 487	20	1	0	0	1	2	hsa-miR-4484	-0.17	-0.2	N/A
FAM47E-STBD1	ENST00000237642.6	FAM47E-STBD1 readthrough	503	1	0	0	1	0	hsa-miR-4484	-0.17	-0.21	N/A
NEDD4	ENST00000338963.2	neural precursor cell expressed, developmentally down-regulated 4, E3 ubiquitin protein ligase	289	1	0	0	1	2	hsa-miR-4484	-0.17	-0.18	N/A
PRRT3	ENST00000412055.1	proline-rich transmembrane protein 3	17	1	0	0	1	0	hsa-miR-4484	-0.17	-0.17	N/A
KIF3A	ENST00000378746.4	kinesin family member 3A	33	1	0	0	1	1	hsa-miR-4484	-0.17	-0.2	N/A
STK24	ENST00000397517.2	serine/threonine kinase 24	486	1	0	0	1	1	hsa-miR-4484	-0.17	-0.22	N/A
MCTP1	ENST00000515393.1	multiple C2 domains, transmembrane 1	81	1	0	0	1	1	hsa-miR-4484	-0.17	-0.18	N/A
ZNF468	ENST00000595646.1	zinc finger protein 468	83	1	0	0	1	0	hsa-miR-4484	-0.17	-0.17	N/A
CLCN6	ENST00000312413.6	chloride channel, voltage-sensitive 6	227	1	0	1	0	4	hsa-miR-4484	-0.17	-0.17	N/A
DLEU1	ENST00000378180.4	deleted in lymphocytic leukemia 1 (non-protein coding)	22	1	0	0	1	2	hsa-miR-4484	-0.17	-0.29	N/A
MME	ENST00000460393.1	membrane metallo-endopeptidase	37	2	0	0	2	0	hsa-miR-4484	-0.17	-0.34	N/A
GOLGA3	ENST00000204726.3	golgin A3	944	1	0	0	1	2	hsa-miR-4484	-0.17	-0.17	N/A
RABGEF1	ENST00000284957.5	RAB guanine nucleotide exchange factor (GEF) 1	289	1	0	0	1	1	hsa-miR-4484	-0.17	-0.24	N/A
KIAA1143	ENST00000296121.4	KIAA1143	5	1	0	0	1	3	hsa-miR-4484	-0.17	-0.17	N/A
TLR5	ENST00000540964.1	toll-like receptor 5	5	1	0	0	1	0	hsa-miR-4484	-0.17	-0.17	N/A
ALPPL2	ENST00000295453.3	alkaline phosphatase, placental-like 2	5	1	0	1	0	0	hsa-miR-4484	-0.17	-0.17	N/A
STK36	ENST00000295709.3	serine/threonine kinase 36	218	1	0	0	1	1	hsa-miR-4484	-0.17	-0.18	N/A
CASC4	ENST00000299957.6	cancer susceptibility candidate 4	5	1	0	0	1	0	hsa-miR-4484	-0.17	-0.17	N/A
AGO4	ENST00000373210.3	argonaute RISC catalytic component 4	96	1	0	0	1	1	hsa-miR-4484	-0.17	-0.17	N/A
ARNT2	ENST00000303329.4	aryl-hydrocarbon receptor nuclear translocator 2	39	1	0	0	1	3	hsa-miR-4484	-0.17	-0.17	N/A
ZFP37	ENST00000374227.3	ZFP37 zinc finger protein	24	1	0	0	1	0	hsa-miR-4484	-0.17	-0.17	N/A
HOXA5	ENST00000222726.3	homeobox A5	63	1	0	0	1	0	hsa-miR-4484	-0.17	-0.17	N/A
MRPL50	ENST00000374865.4	mitochondrial ribosomal protein L50	56	2	0	0	2	0	hsa-miR-4484	-0.17	-0.22	N/A
PSPC1	ENST00000338910.4	paraspeckle component 1	14	1	0	0	1	0	hsa-miR-4484	-0.17	-0.17	N/A
SEPT9	ENST00000431235.2	septin 9	7738	1	0	0	1	1	hsa-miR-4484	-0.17	-0.17	N/A
EPB41	ENST00000373798.1	erythrocyte membrane protein band 4.1 (elliptocytosis 1, RH-linked)	53	1	0	1	0	3	hsa-miR-4484	-0.17	-0.17	N/A
FAM196A	ENST00000522781.1	family with sequence similarity 196, member A	5	1	0	0	1	2	hsa-miR-4484	-0.17	-0.17	N/A
IL2RB	ENST00000216223.5	interleukin 2 receptor, beta	5	1	0	0	1	0	hsa-miR-4484	-0.17	-0.17	N/A
IL1RAP	ENST00000072516.3	interleukin 1 receptor accessory protein	313	1	0	0	1	2	hsa-miR-4484	-0.17	-0.17	N/A
ACOT9	ENST00000379303.5	acyl-CoA thioesterase 9	185	1	0	0	1	1	hsa-miR-4484	-0.17	-0.21	N/A
ZNF366	ENST00000318442.5	zinc finger protein 366	5	1	0	0	1	2	hsa-miR-4484	-0.17	-0.19	N/A
PRKAB2	ENST00000254101.3	protein kinase, AMP-activated, beta 2 non-catalytic subunit	363	1	0	0	1	1	hsa-miR-4484	-0.17	-0.18	N/A
CD80	ENST00000264246.3	CD80 molecule	5	1	0	0	1	0	hsa-miR-4484	-0.17	-0.17	N/A
KLF7	ENST00000309446.6	Kruppel-like factor 7 (ubiquitous)	737	2	0	0	2	2	hsa-miR-4484	-0.17	-0.17	N/A
IRAK4	ENST00000431837.1	interleukin-1 receptor-associated kinase 4	223	1	0	0	1	0	hsa-miR-4484	-0.17	-0.17	N/A
FCGR2A	ENST00000271450.6	Fc fragment of IgG, low affinity IIa, receptor (CD32)	5	1	0	0	1	0	hsa-miR-4484	-0.17	-0.17	N/A
CEP19	ENST00000409690.3	centrosomal protein 19kDa	5	1	0	0	1	0	hsa-miR-4484	-0.17	-0.17	N/A
VWA5A	ENST00000456829.2	von Willebrand factor A domain containing 5A	35	1	0	0	1	0	hsa-miR-4484	-0.17	-0.17	N/A
PDE2A	ENST00000334456.5	phosphodiesterase 2A, cGMP-stimulated	75	1	0	0	1	0	hsa-miR-4484	-0.17	-0.17	N/A
PGAP2	ENST00000396993.4	post-GPI attachment to proteins 2	595	1	0	0	1	0	hsa-miR-4484	-0.17	-0.17	N/A
ZXDA	ENST00000358697.4	zinc finger, X-linked, duplicated A	25	1	0	0	1	2	hsa-miR-4484	-0.17	-0.19	N/A
ZNF573	ENST00000590414.2	zinc finger protein 573	12	2	1	0	1	3	hsa-miR-4484	-0.17	-0.34	N/A
AL021546.6	ENST00000551806.1	Glutamyl-tRNA(Gln) amidotransferase subunit C, mitochondrial	781	1	0	0	1	0	hsa-miR-4484	-0.17	-0.2	N/A
ARHGEF26	ENST00000356448.4	Rho guanine nucleotide exchange factor (GEF) 26	164	1	0	0	1	1	hsa-miR-4484	-0.17	-0.17	N/A
CASD1	ENST00000297273.4	CAS1 domain containing 1	270	1	0	0	1	1	hsa-miR-4484	-0.17	-0.18	N/A
C9orf41	ENST00000376834.3	chromosome 9 open reading frame 41	248	1	0	0	1	1	hsa-miR-4484	-0.17	-0.17	N/A
RPS15A	ENST00000576436.1	ribosomal protein S15a	24	1	0	0	1	3	hsa-miR-4484	-0.17	-0.35	N/A
ENOX1	ENST00000261488.6	ecto-NOX disulfide-thiol exchanger 1	41	1	0	0	1	0	hsa-miR-4484	-0.17	-0.17	N/A
GOLGA6L6	ENST00000427390.2	golgin A6 family-like 6	5	1	0	0	1	0	hsa-miR-4484	-0.17	-0.17	N/A
ARHGEF3	ENST00000296315.3	Rho guanine nucleotide exchange factor (GEF) 3	359	1	0	0	1	0	hsa-miR-4484	-0.17	-0.17	N/A
PLEKHA2	ENST00000420274.1	pleckstrin homology domain containing, family A (phosphoinositide binding specific) member 2	3303	2	0	0	2	1	hsa-miR-4484	-0.17	-0.17	N/A
MED22	ENST00000344469.5	mediator complex subunit 22	43	1	0	0	1	3	hsa-miR-4484	-0.17	-0.18	N/A
ZBTB41	ENST00000367405.4	zinc finger and BTB domain containing 41	33	2	0	0	2	1	hsa-miR-4484	-0.17	-0.18	N/A
TMEM56	ENST00000370203.4	transmembrane protein 56	113	1	0	0	1	1	hsa-miR-4484	-0.17	-0.23	N/A
KITLG	ENST00000228280.5	KIT ligand	100	2	0	2	0	2	hsa-miR-4484	-0.17	-0.26	N/A
MPPED2	ENST00000358117.5	metallophosphoesterase domain containing 2	42	1	0	0	1	1	hsa-miR-4484	-0.17	-0.27	N/A
SNX1	ENST00000353874.4	sorting nexin 1	1296	1	1	0	0	2	hsa-miR-4484	-0.17	-0.22	N/A
GOLGA6D	ENST00000434739.3	golgin A6 family, member D	0	1	0	0	1	2	hsa-miR-4484	-0.17	-0.17	N/A
RANBP17	ENST00000523189.1	RAN binding protein 17	156	1	0	0	1	0	hsa-miR-4484	-0.17	-0.17	N/A
CNOT6	ENST00000393356.1	CCR4-NOT transcription complex, subunit 6	300	1	0	0	1	0	hsa-miR-4484	-0.17	-0.17	N/A
RIPK4	ENST00000332512.3	receptor-interacting serine-threonine kinase 4	112	1	0	0	1	0	hsa-miR-4484	-0.17	-0.17	N/A
SMARCA5	ENST00000283131.3	SWI/SNF related, matrix associated, actin dependent regulator of chromatin, subfamily a, member 5	478	2	0	0	2	2	hsa-miR-4484	-0.17	-0.26	N/A
ALG10	ENST00000538927.1	ALG10, alpha-1,2-glucosyltransferase	18	1	0	0	1	0	hsa-miR-4484	-0.17	-0.24	N/A
PLEKHA7	ENST00000531066.1	pleckstrin homology domain containing, family A member 7	40	1	0	0	1	0	hsa-miR-4484	-0.17	-0.19	N/A
LAPTM4A	ENST00000175091.4	lysosomal protein transmembrane 4 alpha	4481	1	0	0	1	0	hsa-miR-4484	-0.17	-0.17	N/A
AC004899.1	ENST00000596947.1	Uncharacterized protein	5	1	0	0	1	1	hsa-miR-4484	-0.17	-0.17	N/A
RBL2	ENST00000262133.6	retinoblastoma-like 2 (p130)	108	1	0	0	1	0	hsa-miR-4484	-0.17	-0.17	N/A
SCD	ENST00000370355.2	stearoyl-CoA desaturase (delta-9-desaturase)	9726	1	0	0	1	2	hsa-miR-4484	-0.17	-0.17	N/A
SLMO2	ENST00000355937.4	slowmo homolog 2 (Drosophila)	374	1	0	0	1	0	hsa-miR-4484	-0.17	-0.19	N/A
ADIPOQ	ENST00000412955.2	adiponectin, C1Q and collagen domain containing	5	1	0	0	1	1	hsa-miR-4484	-0.17	-0.17	N/A
ARID1A	ENST00000324856.7	AT rich interactive domain 1A (SWI-like)	31	1	0	1	0	0	hsa-miR-4484	-0.17	-0.17	N/A
OGN	ENST00000262551.4	osteoglycin	5	1	0	0	1	1	hsa-miR-4484	-0.17	-0.17	N/A
KCNA4	ENST00000328224.6	potassium voltage-gated channel, shaker-related subfamily, member 4	5	1	0	0	1	0	hsa-miR-4484	-0.17	-0.17	N/A
CDC42SE1	ENST00000439374.2	CDC42 small effector 1	231	1	0	0	1	1	hsa-miR-4484	-0.16	-0.2	N/A
ZKSCAN5	ENST00000394170.2	zinc finger with KRAB and SCAN domains 5	53	1	0	0	1	0	hsa-miR-4484	-0.16	-0.16	N/A
DIABLO	ENST00000413918.1	diablo, IAP-binding mitochondrial protein	1700	1	0	1	0	0	hsa-miR-4484	-0.16	-0.16	N/A
FBXO31	ENST00000311635.7	F-box protein 31	48	1	0	0	1	3	hsa-miR-4484	-0.16	-0.16	N/A
NXN	ENST00000575801.1	nucleoredoxin	811	1	0	1	0	0	hsa-miR-4484	-0.16	-0.17	N/A
HADH	ENST00000403312.1	hydroxyacyl-CoA dehydrogenase	1894	1	0	0	1	0	hsa-miR-4484	-0.16	-0.2	N/A
PRRC2B	ENST00000372249.1	proline-rich coiled-coil 2B	97	2	0	1	1	2	hsa-miR-4484	-0.16	-0.36	N/A
CDON	ENST00000392693.3	cell adhesion associated, oncogene regulated	173	3*	0	0	2	2	hsa-miR-4484	-0.16	-0.17	N/A
SLC44A5	ENST00000370859.3	solute carrier family 44, member 5	395	1	0	0	1	0	hsa-miR-4484	-0.16	-0.16	N/A
ZNF716	ENST00000420713.1	zinc finger protein 716	5	2	0	0	2	1	hsa-miR-4484	-0.16	-0.16	N/A
ITPKB	ENST00000272117.3	inositol-trisphosphate 3-kinase B	5	1	0	0	1	2	hsa-miR-4484	-0.16	-0.16	N/A
SLCO3A1	ENST00000318445.6	solute carrier organic anion transporter family, member 3A1	133	1	0	0	1	3	hsa-miR-4484	-0.16	-0.2	N/A
L2HGDH	ENST00000267436.4	L-2-hydroxyglutarate dehydrogenase	893	2	0	0	2	0	hsa-miR-4484	-0.16	-0.2	N/A
RBM43	ENST00000331426.5	RNA binding motif protein 43	24	1	0	0	1	2	hsa-miR-4484	-0.16	-0.2	N/A
SLC25A53	ENST00000357421.4	solute carrier family 25, member 53	15	2	0	0	2	1	hsa-miR-4484	-0.16	-0.27	N/A
DDHD2	ENST00000397166.2	DDHD domain containing 2	961	1	0	0	1	1	hsa-miR-4484	-0.16	-0.17	N/A
EHD4	ENST00000220325.4	EH-domain containing 4	515	1	0	0	1	1	hsa-miR-4484	-0.16	-0.17	N/A
GK5	ENST00000392993.2	glycerol kinase 5 (putative)	73	2	0	0	2	2	hsa-miR-4484	-0.16	-0.18	N/A
ZNF92	ENST00000328747.7	zinc finger protein 92	99	1	0	0	1	0	hsa-miR-4484	-0.16	-0.16	N/A
SLC2A2	ENST00000314251.3	solute carrier family 2 (facilitated glucose transporter), member 2	5	1	0	0	1	0	hsa-miR-4484	-0.16	-0.16	N/A
C21orf49	ENST00000382375.4	chromosome 21 open reading frame 49	5	1	0	0	1	0	hsa-miR-4484	-0.16	-0.16	N/A
SLC30A2	ENST00000374278.3	solute carrier family 30 (zinc transporter), member 2	5	1	0	0	1	1	hsa-miR-4484	-0.16	-0.16	N/A
DNAJC27	ENST00000264711.2	DnaJ (Hsp40) homolog, subfamily C, member 27	41	2	0	0	2	3	hsa-miR-4484	-0.16	-0.18	N/A
ZIC4	ENST00000383075.3	Zic family member 4	5	1	0	1	0	0	hsa-miR-4484	-0.16	-0.16	N/A
NCBP2	ENST00000447325.1	nuclear cap binding protein subunit 2, 20kDa	4301	1	0	0	1	0	hsa-miR-4484	-0.16	-0.18	N/A
KLF12	ENST00000377669.2	Kruppel-like factor 12	251	2	0	1	1	2	hsa-miR-4484	-0.16	-0.18	N/A
BLACE	ENST00000378120.5	B-cell acute lymphoblastic leukemia expressed	5	1	0	0	1	0	hsa-miR-4484	-0.16	-0.16	N/A
MN1	ENST00000302326.4	meningioma (disrupted in balanced translocation) 1	15	1	0	1	0	3	hsa-miR-4484	-0.16	-0.16	N/A
ZNF136	ENST00000343979.4	zinc finger protein 136	33	1	0	0	1	1	hsa-miR-4484	-0.16	-0.16	N/A
TMC5	ENST00000381414.4	transmembrane channel-like 5	6	1	0	0	1	0	hsa-miR-4484	-0.16	-0.16	N/A
PHACTR1	ENST00000379350.1	phosphatase and actin regulator 1	5	1	0	0	1	2	hsa-miR-4484	-0.16	-0.16	N/A
TMEM209	ENST00000397622.2	transmembrane protein 209	257	1	0	0	1	0	hsa-miR-4484	-0.16	-0.16	N/A
LIN54	ENST00000395282.2	lin-54 homolog (C. elegans)	228	1	0	0	1	2	hsa-miR-4484	-0.16	-0.17	N/A
KLHL24	ENST00000454652.2	kelch-like family member 24	143	1	0	0	1	6	hsa-miR-4484	-0.16	-0.24	N/A
CCBL1	ENST00000302586.3	cysteine conjugate-beta lyase, cytoplasmic	94	1	0	0	1	0	hsa-miR-4484	-0.16	-0.16	N/A
APOL4	ENST00000352371.1	apolipoprotein L, 4	0	1	0	0	1	0	hsa-miR-4484	-0.16	-0.16	N/A
AGFG1	ENST00000310078.8	ArfGAP with FG repeats 1	2019	1	0	0	1	3	hsa-miR-4484	-0.16	-0.16	N/A
SLC35E2B	ENST00000378662.1	solute carrier family 35, member E2B	5	1	0	0	1	4	hsa-miR-4484	-0.16	-0.16	N/A
IQGAP2	ENST00000274364.6	IQ motif containing GTPase activating protein 2	588	1	0	0	1	3	hsa-miR-4484	-0.16	-0.16	N/A
GOLGA6L1	ENST00000316397.3	golgin A6 family-like 1	5	1	0	0	1	0	hsa-miR-4484	-0.16	-0.16	N/A
REM2	ENST00000267396.4	RAS (RAD and GEM)-like GTP binding 2	140	1	0	0	1	0	hsa-miR-4484	-0.16	-0.16	N/A
ZSWIM6	ENST00000252744.5	zinc finger, SWIM-type containing 6	933	1	0	1	0	1	hsa-miR-4484	-0.16	-0.16	N/A
CDR2	ENST00000268383.2	cerebellar degeneration-related protein 2, 62kDa	70	1	0	0	1	0	hsa-miR-4484	-0.16	-0.19	N/A
RHBDD1	ENST00000341329.3	rhomboid domain containing 1	667	1	0	0	1	1	hsa-miR-4484	-0.16	-0.18	N/A
NFYB	ENST00000240055.3	nuclear transcription factor Y, beta	375	2	0	0	2	0	hsa-miR-4484	-0.16	-0.38	N/A
TRAK2	ENST00000332624.3	trafficking protein, kinesin binding 2	353	1	1	0	0	1	hsa-miR-4484	-0.16	-0.29	N/A
AFAP1L1	ENST00000296721.4	actin filament associated protein 1-like 1	10	1	0	0	1	0	hsa-miR-4484	-0.16	-0.16	N/A
TSPYL5	ENST00000322128.3	TSPY-like 5	20	1	0	0	1	2	hsa-miR-4484	-0.16	-0.16	N/A
IL17D	ENST00000304920.3	interleukin 17D	130	1	0	1	0	0	hsa-miR-4484	-0.16	-0.16	N/A
RP11-849H4.2	ENST00000529844.1	Putative short transient receptor potential channel 2-like protein	5	1	0	0	1	0	hsa-miR-4484	-0.16	-0.16	N/A
AGPAT9	ENST00000395226.2	1-acylglycerol-3-phosphate O-acyltransferase 9	89	1	0	0	1	0	hsa-miR-4484	-0.16	-0.16	N/A
ZNF254	ENST00000357002.4	zinc finger protein 254	69	1	0	0	1	0	hsa-miR-4484	-0.16	-0.16	N/A
RNF112	ENST00000461366.1	ring finger protein 112	27	1	0	0	1	0	hsa-miR-4484	-0.16	-0.16	N/A
UNC13A	ENST00000519716.2	unc-13 homolog A (C. elegans)	5	2	0	2	0	3	hsa-miR-4484	-0.16	-0.16	N/A
TMEM182	ENST00000412401.2	transmembrane protein 182	69	1	0	0	1	1	hsa-miR-4484	-0.16	-0.23	N/A
RNF169	ENST00000299563.4	ring finger protein 169	204	1	0	0	1	5	hsa-miR-4484	-0.16	-0.17	N/A
NAA50	ENST00000240922.3	N(alpha)-acetyltransferase 50, NatE catalytic subunit	260	1	0	0	1	2	hsa-miR-4484	-0.16	-0.21	N/A
AGO2	ENST00000220592.5	argonaute RISC catalytic component 2	350	2	0	0	2	4	hsa-miR-4484	-0.16	-1.76	N/A
ERGIC2	ENST00000360150.4	ERGIC and golgi 2	451	1	0	0	1	2	hsa-miR-4484	-0.16	-0.25	N/A
C5orf51	ENST00000381647.2	chromosome 5 open reading frame 51	124	1	0	0	1	0	hsa-miR-4484	-0.16	-0.16	N/A
KIF14	ENST00000367350.4	kinesin family member 14	451	1	0	0	1	0	hsa-miR-4484	-0.16	-0.16	N/A
MIEF2	ENST00000395704.4	mitochondrial elongation factor 2	29	1	0	1	0	0	hsa-miR-4484	-0.16	-0.16	N/A
RASGRP4	ENST00000586305.1	RAS guanyl releasing protein 4	5	1	0	0	1	0	hsa-miR-4484	-0.16	-0.16	N/A
FAM155A	ENST00000375915.2	family with sequence similarity 155, member A	118	1	0	0	1	1	hsa-miR-4484	-0.16	-0.16	N/A
ZNF782	ENST00000481138.1	zinc finger protein 782	8	1	0	0	1	0	hsa-miR-4484	-0.16	-0.16	N/A
FAM122B	ENST00000370790.1	family with sequence similarity 122B	334	1	0	0	1	0	hsa-miR-4484	-0.16	-0.16	N/A
PLEKHB2	ENST00000438882.2	pleckstrin homology domain containing, family B (evectins) member 2	1358	1	0	1	0	2	hsa-miR-4484	-0.16	-0.16	N/A
SPECC1	ENST00000395530.2	sperm antigen with calponin homology and coiled-coil domains 1	128	3	0	1	2	3	hsa-miR-4484	-0.16	-0.26	N/A
DDX3X	ENST00000399959.2	DEAD (Asp-Glu-Ala-Asp) box helicase 3, X-linked	965	1	0	0	1	0	hsa-miR-4484	-0.16	-0.16	N/A
PTPRQ	ENST00000266688.5	protein tyrosine phosphatase, receptor type, Q	0	1	0	0	1	1	hsa-miR-4484	-0.16	-0.16	N/A
METTL15	ENST00000342303.5	methyltransferase like 15	17	1	0	0	1	0	hsa-miR-4484	-0.16	-0.16	N/A
MAGI3	ENST00000307546.9	membrane associated guanylate kinase, WW and PDZ domain containing 3	70	1	0	0	1	1	hsa-miR-4484	-0.16	-0.16	N/A
NUDT5	ENST00000491614.1	nudix (nucleoside diphosphate linked moiety X)-type motif 5	808	1	0	0	1	0	hsa-miR-4484	-0.16	-0.16	N/A
BAZ2A	ENST00000379441.3	bromodomain adjacent to zinc finger domain, 2A	48	1	0	1	0	1	hsa-miR-4484	-0.16	-0.17	N/A
TSR2	ENST00000375151.4	TSR2, 20S rRNA accumulation, homolog (S. cerevisiae)	233	1	0	0	1	0	hsa-miR-4484	-0.16	-0.16	N/A
GP2	ENST00000302555.5	glycoprotein 2 (zymogen granule membrane)	29	1	0	0	1	1	hsa-miR-4484	-0.16	-0.18	N/A
ZNF736	ENST00000423484.2	zinc finger protein 736	36	1	0	0	1	3	hsa-miR-4484	-0.16	-0.16	N/A
OSBPL10	ENST00000396556.2	oxysterol binding protein-like 10	10	1	0	0	1	1	hsa-miR-4484	-0.16	-0.16	N/A
ZNF25	ENST00000302609.7	zinc finger protein 25	11	1	0	0	1	0	hsa-miR-4484	-0.16	-0.16	N/A
KCNJ6	ENST00000609713.1	potassium inwardly-rectifying channel, subfamily J, member 6	5	3	0	0	3	5	hsa-miR-4484	-0.16	-0.16	N/A
C16orf47	ENST00000358463.2	chromosome 16 open reading frame 47	8	1	0	0	1	0	hsa-miR-4484	-0.16	-0.16	N/A
NAT8L	ENST00000331662.3	N-acetyltransferase 8-like (GCN5-related, putative)	220	1	0	1	0	4	hsa-miR-4484	-0.16	-0.16	N/A
RASEF	ENST00000376447.3	RAS and EF-hand domain containing	298	1	0	0	1	2	hsa-miR-4484	-0.16	-0.27	N/A
SDR42E1	ENST00000328945.5	short chain dehydrogenase/reductase family 42E, member 1	164	1	0	0	1	0	hsa-miR-4484	-0.16	-0.19	N/A
PTAR1	ENST00000377200.5	protein prenyltransferase alpha subunit repeat containing 1	161	1	1	0	0	2	hsa-miR-4484	-0.16	-0.18	N/A
TMEM45B	ENST00000281441.3	transmembrane protein 45B	67	1	0	0	1	2	hsa-miR-4484	-0.16	-0.22	N/A
GNG2	ENST00000556752.1	guanine nucleotide binding protein (G protein), gamma 2	199	1	0	0	1	1	hsa-miR-4484	-0.16	-0.21	N/A
DDX31	ENST00000372159.3	DEAD (Asp-Glu-Ala-Asp) box polypeptide 31	174	1	0	1	0	1	hsa-miR-4484	-0.16	-0.17	N/A
RTP4	ENST00000259030.2	receptor (chemosensory) transporter protein 4	5	1	0	0	1	0	hsa-miR-4484	-0.15	-0.15	N/A
CCDC88A	ENST00000336838.6	coiled-coil domain containing 88A	141	1	0	0	1	0	hsa-miR-4484	-0.15	-0.15	N/A
RIMBP3B	ENST00000434111.1	RIMS binding protein 3B	5	1	0	1	0	0	hsa-miR-4484	-0.15	-0.15	N/A
RFC1	ENST00000349703.2	replication factor C (activator 1) 1, 145kDa	205	1	0	0	1	0	hsa-miR-4484	-0.15	-0.15	N/A
EXOC1	ENST00000346134.7	exocyst complex component 1	565	1	0	0	1	0	hsa-miR-4484	-0.15	-0.15	N/A
AC002451.1	ENST00000601424.1	Protein LOC100996577	5	1	0	0	1	0	hsa-miR-4484	-0.15	-0.15	N/A
EIF4B	ENST00000262056.9	eukaryotic translation initiation factor 4B	37	1	0	0	1	1	hsa-miR-4484	-0.15	-0.15	N/A
GXYLT1	ENST00000398675.3	glucoside xylosyltransferase 1	126	2	0	0	2	2	hsa-miR-4484	-0.15	-0.16	N/A
RIMBP3	ENST00000426804.1	RIMS binding protein 3	5	1	0	1	0	0	hsa-miR-4484	-0.15	-0.15	N/A
ATP11C	ENST00000327569.3	ATPase, class VI, type 11C	590	1	0	0	1	2	hsa-miR-4484	-0.15	-0.16	N/A
ELL2	ENST00000237853.4	elongation factor, RNA polymerase II, 2	397	1	0	0	1	2	hsa-miR-4484	-0.15	-0.17	N/A
NEGR1	ENST00000357731.5	neuronal growth regulator 1	28	2	0	0	2	2	hsa-miR-4484	-0.15	-0.24	N/A
NOC3L	ENST00000371361.3	nucleolar complex associated 3 homolog (S. cerevisiae)	70	1	0	0	1	3	hsa-miR-4484	-0.15	-0.36	N/A
B3GNT2	ENST00000301998.4	UDP-GlcNAc:betaGal beta-1,3-N-acetylglucosaminyltransferase 2	1860	1	0	0	1	0	hsa-miR-4484	-0.15	-0.15	N/A
MS4A3	ENST00000278865.3	membrane-spanning 4-domains, subfamily A, member 3 (hematopoietic cell-specific)	5	1	0	0	1	0	hsa-miR-4484	-0.15	-0.15	N/A
TLR7	ENST00000380659.3	toll-like receptor 7	5	1	0	0	1	0	hsa-miR-4484	-0.15	-0.15	N/A
CHRM1	ENST00000306960.3	cholinergic receptor, muscarinic 1	5	1	0	0	1	0	hsa-miR-4484	-0.15	-0.15	N/A
VTI1B	ENST00000554659.1	vesicle transport through interaction with t-SNAREs 1B	264	1	0	0	1	2	hsa-miR-4484	-0.15	-0.24	N/A
FAM110B	ENST00000361488.3	family with sequence similarity 110, member B	60	1	0	0	1	1	hsa-miR-4484	-0.15	-0.24	N/A
MTDH	ENST00000336273.3	metadherin	5192	1	0	0	1	1	hsa-miR-4484	-0.15	-0.17	N/A
ADCY5	ENST00000462833.1	adenylate cyclase 5	25	1	0	0	1	1	hsa-miR-4484	-0.15	-0.15	N/A
TSPYL1	ENST00000368608.3	TSPY-like 1	2195	1	0	0	1	0	hsa-miR-4484	-0.15	-0.15	N/A
PLAG1	ENST00000316981.3	pleiomorphic adenoma gene 1	58	1	0	0	1	3	hsa-miR-4484	-0.15	-0.16	N/A
LYPD6B	ENST00000409642.3	LY6/PLAUR domain containing 6B	26	1	0	0	1	0	hsa-miR-4484	-0.15	-0.15	N/A
FNDC7	ENST00000271311.2	fibronectin type III domain containing 7	5	1	0	0	1	0	hsa-miR-4484	-0.15	-0.15	N/A
EXOC2	ENST00000230449.4	exocyst complex component 2	192	1	0	0	1	1	hsa-miR-4484	-0.15	-0.21	N/A
NRIP3	ENST00000309166.3	nuclear receptor interacting protein 3	58	1	0	0	1	0	hsa-miR-4484	-0.15	-0.17	N/A
ACVR1C	ENST00000243349.8	activin A receptor, type IC	27	2	0	0	2	0	hsa-miR-4484	-0.15	-0.24	N/A
SERPINB2	ENST00000299502.4	serpin peptidase inhibitor, clade B (ovalbumin), member 2	41	1	0	0	1	0	hsa-miR-4484	-0.15	-0.27	N/A
P2RY11	ENST00000321826.4	purinergic receptor P2Y, G-protein coupled, 11	293	1	0	1	0	0	hsa-miR-4484	-0.15	-0.15	N/A
SLC5A9	ENST00000236495.5	solute carrier family 5 (sodium/sugar cotransporter), member 9	291	1	0	0	1	0	hsa-miR-4484	-0.15	-0.15	N/A
ATXN1L	ENST00000427980.2	ataxin 1-like	12	2	0	0	2	1	hsa-miR-4484	-0.15	-0.15	N/A
BIRC3	ENST00000532808.1	baculoviral IAP repeat containing 3	9	1	0	0	1	0	hsa-miR-4484	-0.15	-0.15	N/A
ARL10	ENST00000310389.5	ADP-ribosylation factor-like 10	236	2	0	1	1	8	hsa-miR-4484	-0.15	-0.18	N/A
C14orf2	ENST00000553430.1	chromosome 14 open reading frame 2	1228	1	0	0	1	0	hsa-miR-4484	-0.15	-0.15	N/A
ATF3	ENST00000366983.1	activating transcription factor 3	2704	1	0	1	0	0	hsa-miR-4484	-0.15	-0.15	N/A
LBR	ENST00000272163.4	lamin B receptor	1217	1	0	0	1	0	hsa-miR-4484	-0.15	-0.16	N/A
KCNAB3	ENST00000303790.2	potassium voltage-gated channel, shaker-related subfamily, beta member 3	35	1	0	0	1	1	hsa-miR-4484	-0.15	-0.32	N/A
ANXA13	ENST00000262219.6	annexin A13	5	1	0	1	0	0	hsa-miR-4484	-0.15	-0.15	N/A
CCDC97	ENST00000269967.3	coiled-coil domain containing 97	85	1	0	0	1	1	hsa-miR-4484	-0.15	-0.22	N/A
NEK1	ENST00000439128.2	NIMA-related kinase 1	90	1	0	0	1	0	hsa-miR-4484	-0.15	-0.15	N/A
MTMR1	ENST00000445323.2	myotubularin related protein 1	489	2	0	0	2	0	hsa-miR-4484	-0.15	-0.15	N/A
FXR2	ENST00000250113.7	fragile X mental retardation, autosomal homolog 2	5	1	0	0	1	0	hsa-miR-4484	-0.15	-0.15	N/A
GALNT10	ENST00000297107.6	UDP-N-acetyl-alpha-D-galactosamine:polypeptide N-acetylgalactosaminyltransferase 10 (GalNAc-T10)	3445	1	0	0	1	7	hsa-miR-4484	-0.15	-0.15	N/A
ZNF625	ENST00000455799.1	zinc finger protein 625	8	1	0	0	1	2	hsa-miR-4484	-0.15	-0.25	N/A
MYO1E	ENST00000288235.4	myosin IE	198	1	0	0	1	1	hsa-miR-4484	-0.15	-0.15	N/A
ST8SIA4	ENST00000231461.5	ST8 alpha-N-acetyl-neuraminide alpha-2,8-sialyltransferase 4	5	1	0	0	1	2	hsa-miR-4484	-0.15	-0.15	N/A
GDF7	ENST00000272224.3	growth differentiation factor 7	27	1	0	1	0	1	hsa-miR-4484	-0.15	-0.16	N/A
HEATR2	ENST00000297440.6	HEAT repeat containing 2	6248	1	0	0	1	0	hsa-miR-4484	-0.15	-0.15	N/A
MARVELD1	ENST00000285605.6	MARVEL domain containing 1	2470	1	0	1	0	0	hsa-miR-4484	-0.15	-0.15	N/A
SLC18A2	ENST00000298472.5	solute carrier family 18 (vesicular monoamine transporter), member 2	5	1	0	0	1	1	hsa-miR-4484	-0.15	-0.15	N/A
EXOC3	ENST00000512944.1	exocyst complex component 3	463	1	0	0	1	0	hsa-miR-4484	-0.15	-0.15	N/A
RIC3	ENST00000396677.2	RIC3 acetylcholine receptor chaperone	5	1	0	0	1	4	hsa-miR-4484	-0.15	-0.15	N/A
GEMIN8	ENST00000380523.4	gem (nuclear organelle) associated protein 8	9	1	0	0	1	1	hsa-miR-4484	-0.15	-0.31	N/A
PARP11	ENST00000427057.2	poly (ADP-ribose) polymerase family, member 11	75	1	0	0	1	1	hsa-miR-4484	-0.15	-0.15	N/A
SOCS5	ENST00000306503.5	suppressor of cytokine signaling 5	72	1	0	1	0	0	hsa-miR-4484	-0.15	-0.15	N/A
C10orf76	ENST00000370033.4	chromosome 10 open reading frame 76	273	1	0	1	0	1	hsa-miR-4484	-0.15	-0.15	N/A
SMC1A	ENST00000322213.4	structural maintenance of chromosomes 1A	1626	2	0	0	2	1	hsa-miR-4484	-0.15	-0.3	N/A
NDST3	ENST00000296499.5	N-deacetylase/N-sulfotransferase (heparan glucosaminyl) 3	5	1	0	0	1	1	hsa-miR-4484	-0.15	-0.15	N/A
ELP6	ENST00000296149.4	elongator acetyltransferase complex subunit 6	92	1	0	0	1	4	hsa-miR-4484	-0.15	-0.29	N/A
ETV3	ENST00000368192.4	ets variant 3	37	1	0	0	1	4	hsa-miR-4484	-0.15	-0.15	N/A
UFL1	ENST00000369278.4	UFM1-specific ligase 1	298	1	0	0	1	1	hsa-miR-4484	-0.15	-0.15	N/A
RBM14	ENST00000393979.3	RNA binding motif protein 14	3993	1	0	1	0	0	hsa-miR-4484	-0.15	-0.15	N/A
NRIP1	ENST00000400199.1	nuclear receptor interacting protein 1	342	1	0	0	1	1	hsa-miR-4484	-0.15	-0.15	N/A
FAM126B	ENST00000418596.3	family with sequence similarity 126, member B	132	1	0	1	0	2	hsa-miR-4484	-0.15	-0.15	N/A
ACTRT3	ENST00000330368.2	actin-related protein T3	244	1	0	1	0	3	hsa-miR-4484	-0.15	-0.29	N/A
GNAQ	ENST00000286548.4	guanine nucleotide binding protein (G protein), q polypeptide	47	2	0	0	2	0	hsa-miR-4484	-0.15	-0.15	N/A
ZSCAN12	ENST00000361028.1	zinc finger and SCAN domain containing 12	117	1	0	0	1	2	hsa-miR-4484	-0.15	-0.15	N/A
ZNF354C	ENST00000315475.6	zinc finger protein 354C	482	1	0	0	1	1	hsa-miR-4484	-0.15	-0.15	N/A
RORA	ENST00000335670.6	RAR-related orphan receptor A	102	1	0	0	1	3	hsa-miR-4484	-0.15	-0.17	N/A
DACT1	ENST00000395153.3	dishevelled-binding antagonist of beta-catenin 1	248	1	0	0	1	0	hsa-miR-4484	-0.15	-0.15	N/A
ITGB8	ENST00000222573.4	integrin, beta 8	17	1	0	0	1	1	hsa-miR-4484	-0.15	-0.15	N/A
CLEC14A	ENST00000342213.2	C-type lectin domain family 14, member A	5	1	0	0	1	0	hsa-miR-4484	-0.15	-0.15	N/A
XRCC3	ENST00000554913.1	X-ray repair complementing defective repair in Chinese hamster cells 3	86	1	0	0	1	3	hsa-miR-4484	-0.15	-0.16	N/A
CEP57L1	ENST00000368968.2	centrosomal protein 57kDa-like 1	90	1	0	0	1	4	hsa-miR-4484	-0.15	-0.21	N/A
ZNF470	ENST00000330619.8	zinc finger protein 470	12	2	0	0	2	0	hsa-miR-4484	-0.15	-0.19	N/A
CANT1	ENST00000392446.5	calcium activated nucleotidase 1	538	1	0	0	1	2	hsa-miR-4484	-0.15	-0.16	N/A
FMOD	ENST00000354955.4	fibromodulin	207	1	0	0	1	0	hsa-miR-4484	-0.15	-0.15	N/A
KIF3C	ENST00000264712.3	kinesin family member 3C	177	1	0	1	0	1	hsa-miR-4484	-0.15	-0.15	N/A
ZKSCAN1	ENST00000324306.6	zinc finger with KRAB and SCAN domains 1	1314	2	0	0	2	2	hsa-miR-4484	-0.15	-0.15	N/A
CXorf36	ENST00000398000.2	chromosome X open reading frame 36	5	1	0	0	1	0	hsa-miR-4484	-0.15	-0.15	N/A
FRRS1L	ENST00000561981.2	ferric-chelate reductase 1-like	11	1	0	0	1	5	hsa-miR-4484	-0.15	-0.15	N/A
ARRDC3	ENST00000265138.3	arrestin domain containing 3	1313	1	0	0	1	1	hsa-miR-4484	-0.15	-0.15	N/A
STT3B	ENST00000295770.2	STT3B, subunit of the oligosaccharyltransferase complex (catalytic)	4458	1	0	0	1	0	hsa-miR-4484	-0.15	-0.15	N/A
REEP1	ENST00000165698.5	receptor accessory protein 1	49	1	0	0	1	3	hsa-miR-4484	-0.15	-0.16	N/A
PTBP2	ENST00000609116.1	polypyrimidine tract binding protein 2	70	1	0	0	1	3	hsa-miR-4484	-0.15	-0.16	N/A
FGF1	ENST00000360966.5	fibroblast growth factor 1 (acidic)	88	1	0	0	1	1	hsa-miR-4484	-0.15	-0.3	N/A
HECA	ENST00000367658.2	headcase homolog (Drosophila)	783	1	0	0	1	3	hsa-miR-4484	-0.15	-0.15	N/A
GOLGA6C	ENST00000300576.5	golgin A6 family, member C	0	1	0	0	1	2	hsa-miR-4484	-0.14	-0.14	N/A
PITPNM2	ENST00000280562.5	phosphatidylinositol transfer protein, membrane-associated 2	66	1	0	1	0	1	hsa-miR-4484	-0.14	-0.14	N/A
SLC12A5	ENST00000243964.3	solute carrier family 12 (potassium/chloride transporter), member 5	5	1	0	0	1	1	hsa-miR-4484	-0.14	-0.14	N/A
CS	ENST00000548567.1	citrate synthase	52	1	0	0	1	0	hsa-miR-4484	-0.14	-0.14	N/A
ZNF41	ENST00000313116.7	zinc finger protein 41	86	1	0	0	1	0	hsa-miR-4484	-0.14	-0.14	N/A
PCDHB11	ENST00000354757.3	protocadherin beta 11	12	1	0	0	1	1	hsa-miR-4484	-0.14	-0.14	N/A
ERC2	ENST00000288221.6	ELKS/RAB6-interacting/CAST family member 2	11	1	0	0	1	0	hsa-miR-4484	-0.14	-0.14	N/A
YME1L1	ENST00000326799.3	YME1-like 1 ATPase	477	2	0	0	2	2	hsa-miR-4484	-0.14	-0.33	N/A
RSPH3	ENST00000367069.2	radial spoke 3 homolog (Chlamydomonas)	59	1	0	0	1	2	hsa-miR-4484	-0.14	-0.14	N/A
CLPX	ENST00000300107.3	caseinolytic mitochondrial matrix peptidase chaperone subunit	251	1	0	0	1	0	hsa-miR-4484	-0.14	-0.14	N/A
AGTRAP	ENST00000376627.2	angiotensin II receptor-associated protein	3213	1	0	0	1	0	hsa-miR-4484	-0.14	-0.14	N/A
MIP	ENST00000257979.4	major intrinsic protein of lens fiber	5	1	0	0	1	0	hsa-miR-4484	-0.14	-0.14	N/A
SCN3B	ENST00000392770.2	sodium channel, voltage-gated, type III, beta subunit	10	1	0	0	1	1	hsa-miR-4484	-0.14	-0.14	N/A
TMEM164	ENST00000372073.1	transmembrane protein 164	711	1	0	1	0	1	hsa-miR-4484	-0.14	-0.16	N/A
VSTM4	ENST00000332853.4	V-set and transmembrane domain containing 4	59	1	0	0	1	2	hsa-miR-4484	-0.14	-0.15	N/A
TBC1D1	ENST00000261439.4	TBC1 (tre-2/USP6, BUB2, cdc16) domain family, member 1	150	2	0	0	2	0	hsa-miR-4484	-0.14	-0.23	N/A
MAP3K9	ENST00000554752.2	mitogen-activated protein kinase kinase kinase 9	44	1	0	0	1	6	hsa-miR-4484	-0.14	-0.14	N/A
INPPL1	ENST00000298229.2	inositol polyphosphate phosphatase-like 1	1138	1	0	1	0	0	hsa-miR-4484	-0.14	-0.14	N/A
ERBB3	ENST00000267101.3	v-erb-b2 avian erythroblastic leukemia viral oncogene homolog 3	926	1	0	0	1	1	hsa-miR-4484	-0.14	-0.14	N/A
FNBP4	ENST00000263773.5	formin binding protein 4	91	1	0	0	1	0	hsa-miR-4484	-0.14	-0.14	N/A
OAS2	ENST00000342315.4	2'-5'-oligoadenylate synthetase 2, 69/71kDa	5	1	0	0	1	1	hsa-miR-4484	-0.14	-0.14	N/A
ZNF571	ENST00000590751.1	zinc finger protein 571	10	1	0	0	1	0	hsa-miR-4484	-0.14	-0.14	N/A
SERTAD2	ENST00000313349.3	SERTA domain containing 2	119	1	0	0	1	3	hsa-miR-4484	-0.14	-0.18	N/A
ITGA6	ENST00000375221.2	integrin, alpha 6	1328	1	0	0	1	0	hsa-miR-4484	-0.14	-0.14	N/A
ZNF808	ENST00000359798.4	zinc finger protein 808	5	1	0	0	1	0	hsa-miR-4484	-0.14	-0.14	N/A
TUB	ENST00000305253.4	tubby bipartite transcription factor	743	1	0	0	1	1	hsa-miR-4484	-0.14	-0.14	N/A
SEC14L5	ENST00000251170.7	SEC14-like 5 (S. cerevisiae)	5	1	0	0	1	2	hsa-miR-4484	-0.14	-0.14	N/A
ST6GAL1	ENST00000169298.3	ST6 beta-galactosamide alpha-2,6-sialyltranferase 1	549	1	0	0	1	1	hsa-miR-4484	-0.14	-0.14	N/A
FN1	ENST00000357009.2	fibronectin 1	1064	1	0	0	1	0	hsa-miR-4484	-0.14	-0.17	N/A
ADCY7	ENST00000394697.2	adenylate cyclase 7	238	1	0	0	1	4	hsa-miR-4484	-0.14	-0.15	N/A
PMEPA1	ENST00000341744.3	prostate transmembrane protein, androgen induced 1	736	1	0	0	1	1	hsa-miR-4484	-0.14	-0.17	N/A
FAM47E	ENST00000515604.1	Protein FAM47E	503	1	0	0	1	0	hsa-miR-4484	-0.14	-0.17	N/A
ZNF197	ENST00000383745.2	zinc finger protein 197	53	1	0	1	0	0	hsa-miR-4484	-0.14	-0.15	N/A
KIAA1958	ENST00000337530.6	KIAA1958	117	1	0	1	0	1	hsa-miR-4484	-0.14	-0.14	N/A
BMP3	ENST00000282701.2	bone morphogenetic protein 3	36	1	0	0	1	0	hsa-miR-4484	-0.14	-0.14	N/A
KIAA0355	ENST00000299505.6	KIAA0355	538	1	0	0	1	1	hsa-miR-4484	-0.14	-0.14	N/A
GABRP	ENST00000518525.1	gamma-aminobutyric acid (GABA) A receptor, pi	5	1	0	0	1	0	hsa-miR-4484	-0.14	-0.14	N/A
CRY2	ENST00000443527.2	cryptochrome 2 (photolyase-like)	63	1	0	0	1	2	hsa-miR-4484	-0.14	-0.14	N/A
RABEP2	ENST00000357573.6	rabaptin, RAB GTPase binding effector protein 2	5	1	0	1	0	0	hsa-miR-4484	-0.14	-0.14	N/A
PGS1	ENST00000262764.6	phosphatidylglycerophosphate synthase 1	622	1	0	0	1	0	hsa-miR-4484	-0.14	-0.24	N/A
PVR	ENST00000425690.3	poliovirus receptor	761	1	0	0	1	2	hsa-miR-4484	-0.14	-0.15	N/A
MAK16	ENST00000360128.6	MAK16 homolog (S. cerevisiae)	97	1	0	0	1	0	hsa-miR-4484	-0.14	-0.19	N/A
CLCN3	ENST00000513761.1	chloride channel, voltage-sensitive 3	1142	2	0	0	2	0	hsa-miR-4484	-0.14	-0.23	N/A
C7orf31	ENST00000409280.1	chromosome 7 open reading frame 31	40	1	0	0	1	0	hsa-miR-4484	-0.14	-0.23	N/A
XYLT1	ENST00000261381.6	xylosyltransferase I	159	2	0	0	2	4	hsa-miR-4484	-0.14	-0.14	N/A
C1orf233	ENST00000422725.1	chromosome 1 open reading frame 233	210	1	0	0	1	1	hsa-miR-4484	-0.14	-0.14	N/A
WNT2	ENST00000265441.3	wingless-type MMTV integration site family member 2	5	1	0	0	1	0	hsa-miR-4484	-0.14	-0.14	N/A
MAP3K7	ENST00000369325.3	mitogen-activated protein kinase kinase kinase 7	1172	1	0	1	0	2	hsa-miR-4484	-0.14	-0.2	N/A
EDC4	ENST00000358933.5	enhancer of mRNA decapping 4	918	1	0	0	1	0	hsa-miR-4484	-0.14	-0.14	N/A
SLC38A11	ENST00000303735.4	solute carrier family 38, member 11	5	1	0	0	1	0	hsa-miR-4484	-0.14	-0.14	N/A
PIK3R1	ENST00000521381.1	phosphoinositide-3-kinase, regulatory subunit 1 (alpha)	217	1	0	0	1	2	hsa-miR-4484	-0.14	-0.14	N/A
GPR64	ENST00000379873.2	G protein-coupled receptor 64	175	1	0	0	1	2	hsa-miR-4484	-0.14	-0.14	N/A
PPP4R1L	ENST00000334187.8	protein phosphatase 4, regulatory subunit 1-like	27	1	0	1	0	4	hsa-miR-4484	-0.14	-0.18	N/A
CERK	ENST00000216264.8	ceramide kinase	123	1	0	0	1	1	hsa-miR-4484	-0.14	-0.15	N/A
FAF2	ENST00000261942.6	Fas associated factor family member 2	1700	1	0	1	0	1	hsa-miR-4484	-0.14	-0.17	N/A
MEX3B	ENST00000558133.1	mex-3 RNA binding family member B	1401	1	0	0	1	2	hsa-miR-4484	-0.14	-0.14	N/A
CBL	ENST00000264033.4	Cbl proto-oncogene, E3 ubiquitin protein ligase	309	3	0	0	3	8	hsa-miR-4484	-0.14	-0.14	N/A
C1ORF220	ENST00000367636.4		5	1	0	0	1	0	hsa-miR-4484	-0.14	-0.14	N/A
KCNA1	ENST00000382545.3	potassium voltage-gated channel, shaker-related subfamily, member 1 (episodic ataxia with myokymia)	5	1	0	0	1	3	hsa-miR-4484	-0.14	-0.14	N/A
SKA2	ENST00000580541.1	spindle and kinetochore associated complex subunit 2	414	1	0	0	1	1	hsa-miR-4484	-0.14	-0.35	N/A
PMFBP1	ENST00000537465.1	polyamine modulated factor 1 binding protein 1	5	1	0	1	0	1	hsa-miR-4484	-0.14	-0.14	N/A
CNTNAP3B	ENST00000377564.3	contactin associated protein-like 3B	5	1	0	0	1	0	hsa-miR-4484	-0.14	-0.14	N/A
FOXD1	ENST00000499003.3	forkhead box D1	423	1	0	1	0	2	hsa-miR-4484	-0.14	-0.14	N/A
LRRK1	ENST00000388948.3	leucine-rich repeat kinase 1	27	1	0	0	1	0	hsa-miR-4484	-0.14	-0.14	N/A
LHX6	ENST00000373755.2	LIM homeobox 6	196	1	0	0	1	1	hsa-miR-4484	-0.14	-0.14	N/A
BEAN1	ENST00000299694.8	brain expressed, associated with NEDD4, 1	16	1	0	0	1	0	hsa-miR-4484	-0.14	-0.2	N/A
FAM102B	ENST00000370035.3	family with sequence similarity 102, member B	392	1	0	0	1	1	hsa-miR-4484	-0.14	-0.14	N/A
SLC44A1	ENST00000374720.3	solute carrier family 44 (choline transporter), member 1	407	1	0	0	1	3	hsa-miR-4484	-0.14	-0.15	N/A
AGPS	ENST00000264167.4	alkylglycerone phosphate synthase	1610	1	0	0	1	2	hsa-miR-4484	-0.14	-0.19	N/A
FNIP1	ENST00000307968.7	folliculin interacting protein 1	32	1	0	0	1	1	hsa-miR-4484	-0.14	-0.14	N/A
STK38L	ENST00000389032.3	serine/threonine kinase 38 like	705	1	0	0	1	0	hsa-miR-4484	-0.14	-0.18	N/A
ACTR2	ENST00000260641.5	ARP2 actin-related protein 2 homolog (yeast)	71	1	0	0	1	1	hsa-miR-4484	-0.14	-0.14	N/A
ZNF740	ENST00000416904.3	zinc finger protein 740	2137	1	0	0	1	0	hsa-miR-4484	-0.14	-0.14	N/A
OXCT1	ENST00000196371.5	3-oxoacid CoA transferase 1	1783	1	0	0	1	1	hsa-miR-4484	-0.14	-0.16	N/A
SYNCRIP	ENST00000355238.6	synaptotagmin binding, cytoplasmic RNA interacting protein	4864	1	0	0	1	0	hsa-miR-4484	-0.14	-0.14	N/A
PAPSS2	ENST00000361175.4	3'-phosphoadenosine 5'-phosphosulfate synthase 2	874	1	0	0	1	0	hsa-miR-4484	-0.14	-0.2	N/A
CNDP1	ENST00000582365.1	carnosine dipeptidase 1 (metallopeptidase M20 family)	5	1	0	1	0	0	hsa-miR-4484	-0.14	-0.14	N/A
PBLD	ENST00000336578.1	phenazine biosynthesis-like protein domain containing	44	1	0	0	1	0	hsa-miR-4484	-0.14	-0.14	N/A
PHTF2	ENST00000416283.2	putative homeodomain transcription factor 2	1730	1	0	0	1	0	hsa-miR-4484	-0.14	-0.14	N/A
OPN5	ENST00000371211.2	opsin 5	5	1	0	0	1	0	hsa-miR-4484	-0.14	-0.14	N/A
RSBN1	ENST00000261441.5	round spermatid basic protein 1	54	1	0	0	1	3	hsa-miR-4484	-0.14	-0.14	N/A
TSHZ3	ENST00000240587.4	teashirt zinc finger homeobox 3	81	1	0	0	1	1	hsa-miR-4484	-0.14	-0.22	N/A
ZNF738	ENST00000311015.3	zinc finger protein 738	40	1	0	0	1	0	hsa-miR-4484	-0.14	-0.27	N/A
RAB11FIP1	ENST00000287263.4	RAB11 family interacting protein 1 (class I)	106	1	0	0	1	5	hsa-miR-4484	-0.14	-0.14	N/A
ZNF724P	ENST00000418100.1	zinc finger protein 724, pseudogene	128	1	0	0	1	0	hsa-miR-4484	-0.14	-0.14	N/A
GPR63	ENST00000229955.3	G protein-coupled receptor 63	5	1	0	0	1	0	hsa-miR-4484	-0.14	-0.14	N/A
RPS6KB1	ENST00000225577.4	ribosomal protein S6 kinase, 70kDa, polypeptide 1	16	1	0	0	1	1	hsa-miR-4484	-0.14	-0.14	N/A
DDX60L	ENST00000511577.1	DEAD (Asp-Glu-Ala-Asp) box polypeptide 60-like	6	1	0	0	1	0	hsa-miR-4484	-0.14	-0.14	N/A
KLHL2	ENST00000538127.1	kelch-like family member 2	511	1	0	0	1	0	hsa-miR-4484	-0.14	-0.14	N/A
KIAA1210	ENST00000402510.2	KIAA1210	5	2	0	0	2	1	hsa-miR-4484	-0.14	-0.14	N/A
TNFAIP3	ENST00000237289.4	tumor necrosis factor, alpha-induced protein 3	150	1	0	0	1	2	hsa-miR-4484	-0.14	-0.15	N/A
RIMBP2	ENST00000261655.4	RIMS binding protein 2	7	1	0	0	1	1	hsa-miR-4484	-0.14	-0.15	N/A
SLC30A7	ENST00000370112.4	solute carrier family 30 (zinc transporter), member 7	204	2	0	0	2	4	hsa-miR-4484	-0.14	-0.31	N/A
PRKRA	ENST00000325748.4	protein kinase, interferon-inducible double stranded RNA dependent activator	632	1	0	0	1	0	hsa-miR-4484	-0.14	-0.2	N/A
OPA1	ENST00000392438.3	optic atrophy 1 (autosomal dominant)	962	1	0	0	1	1	hsa-miR-4484	-0.14	-0.19	N/A
GPD2	ENST00000310454.6	glycerol-3-phosphate dehydrogenase 2 (mitochondrial)	196	1	0	0	1	3	hsa-miR-4484	-0.13	-0.16	N/A
ATP5E	ENST00000243997.3	ATP synthase, H+ transporting, mitochondrial F1 complex, epsilon subunit	575	1	0	0	1	1	hsa-miR-4484	-0.13	-0.27	N/A
B3GALNT2	ENST00000366600.3	beta-1,3-N-acetylgalactosaminyltransferase 2	106	1	0	0	1	1	hsa-miR-4484	-0.13	-0.22	N/A
PALLD	ENST00000261509.6	palladin, cytoskeletal associated protein	4423	1	0	0	1	0	hsa-miR-4484	-0.13	-0.14	N/A
KIF1B	ENST00000377086.1	kinesin family member 1B	234	1	1	0	0	3	hsa-miR-4484	-0.13	-0.13	N/A
C13orf35	ENST00000356049.1	chromosome 13 open reading frame 35	5	1	0	0	1	0	hsa-miR-4484	-0.13	-0.13	N/A
TCF12	ENST00000267811.5	transcription factor 12	101	1	0	0	1	2	hsa-miR-4484	-0.13	-0.16	N/A
ESYT1	ENST00000394048.5	extended synaptotagmin-like protein 1	401	1	0	0	1	1	hsa-miR-4484	-0.13	-0.13	N/A
STS	ENST00000217961.4	steroid sulfatase (microsomal), isozyme S	64	1	0	0	1	3	hsa-miR-4484	-0.13	-0.16	N/A
ACKR2	ENST00000442925.1	atypical chemokine receptor 2	5	1	0	0	1	1	hsa-miR-4484	-0.13	-0.2	N/A
KRT85	ENST00000257901.3	keratin 85	5	1	0	1	0	0	hsa-miR-4484	-0.13	-0.13	N/A
ICOSLG	ENST00000407780.3	inducible T-cell co-stimulator ligand	47	1	0	0	1	0	hsa-miR-4484	-0.13	-0.13	N/A
TNRC18	ENST00000399537.4	trinucleotide repeat containing 18	5	1	0	0	1	0	hsa-miR-4484	-0.13	-0.13	N/A
LENG8	ENST00000326764.5	leukocyte receptor cluster (LRC) member 8	244	1	0	1	0	1	hsa-miR-4484	-0.13	-0.13	N/A
FGF7	ENST00000267843.4	fibroblast growth factor 7	5	1	0	0	1	2	hsa-miR-4484	-0.13	-0.13	N/A
FOXE3	ENST00000335071.2	forkhead box E3	11	1	0	0	1	1	hsa-miR-4484	-0.13	-0.13	N/A
PDIK1L	ENST00000374271.4	PDLIM1 interacting kinase 1 like	5	1	0	0	1	1	hsa-miR-4484	-0.13	-0.13	N/A
GALNT7	ENST00000265000.4	UDP-N-acetyl-alpha-D-galactosamine:polypeptide N-acetylgalactosaminyltransferase 7 (GalNAc-T7)	953	1	0	0	1	0	hsa-miR-4484	-0.13	-0.13	N/A
EBF2	ENST00000535548.1	early B-cell factor 2	11	1	0	0	1	2	hsa-miR-4484	-0.13	-0.24	N/A
ZNF556	ENST00000586426.1	zinc finger protein 556	90	1	0	0	1	0	hsa-miR-4484	-0.13	-0.14	N/A
DNAJC9	ENST00000372950.4	DnaJ (Hsp40) homolog, subfamily C, member 9	175	1	0	0	1	0	hsa-miR-4484	-0.13	-0.18	N/A
ARID4A	ENST00000431317.2	AT rich interactive domain 4A (RBP1-like)	33	1	0	0	1	0	hsa-miR-4484	-0.13	-0.19	N/A
BRD4	ENST00000263377.2	bromodomain containing 4	849	1	0	0	1	0	hsa-miR-4484	-0.13	-0.13	N/A
MAFG	ENST00000357736.4	v-maf avian musculoaponeurotic fibrosarcoma oncogene homolog G	5	1	0	0	1	1	hsa-miR-4484	-0.13	-0.13	N/A
TBC1D2B	ENST00000409931.3	TBC1 domain family, member 2B	5	1	0	0	1	3	hsa-miR-4484	-0.13	-0.13	N/A
TUBB1	ENST00000217133.1	tubulin, beta 1 class VI	5	1	0	0	1	0	hsa-miR-4484	-0.13	-0.13	N/A
GABRA6	ENST00000523217.1	gamma-aminobutyric acid (GABA) A receptor, alpha 6	5	1	0	0	1	0	hsa-miR-4484	-0.13	-0.13	N/A
RAB30	ENST00000533486.1	RAB30, member RAS oncogene family	274	1	0	0	1	6	hsa-miR-4484	-0.13	-0.13	N/A
SIAH3	ENST00000400405.2	siah E3 ubiquitin protein ligase family member 3	5	1	0	0	1	1	hsa-miR-4484	-0.13	-0.13	N/A
PID1	ENST00000392054.3	phosphotyrosine interaction domain containing 1	896	1	0	0	1	0	hsa-miR-4484	-0.13	-0.15	N/A
BTBD7	ENST00000334746.5	BTB (POZ) domain containing 7	590	1	0	0	1	2	hsa-miR-4484	-0.13	-0.15	N/A
EBF1	ENST00000313708.6	early B-cell factor 1	42	1	0	0	1	1	hsa-miR-4484	-0.13	-0.19	N/A
CIT	ENST00000392521.2	citron (rho-interacting, serine/threonine kinase 21)	134	1	0	0	1	2	hsa-miR-4484	-0.13	-0.14	N/A
MATR3	ENST00000510056.1	matrin 3	216	1	0	0	1	1	hsa-miR-4484	-0.13	-0.19	N/A
RAP1B	ENST00000250559.9	RAP1B, member of RAS oncogene family	3599	1	0	0	1	1	hsa-miR-4484	-0.13	-0.21	N/A
DHX57	ENST00000295373.6	DEAH (Asp-Glu-Ala-Asp/His) box polypeptide 57	140	1	0	1	0	0	hsa-miR-4484	-0.13	-0.25	N/A
CNTD1	ENST00000588408.1	cyclin N-terminal domain containing 1	7	2	0	0	2	1	hsa-miR-4484	-0.13	-0.31	N/A
AMOT	ENST00000304758.1	angiomotin	515	1	0	1	0	3	hsa-miR-4484	-0.13	-0.17	N/A
SOCS2	ENST00000548537.1	suppressor of cytokine signaling 2	89	1	0	0	1	0	hsa-miR-4484	-0.13	-0.13	N/A
ECT2L	ENST00000423192.1	epithelial cell transforming sequence 2 oncogene-like	5	1	0	0	1	0	hsa-miR-4484	-0.13	-0.13	N/A
ZNF385D	ENST00000281523.2	zinc finger protein 385D	5	1	0	0	1	1	hsa-miR-4484	-0.13	-0.13	N/A
EGR2	ENST00000242480.3	early growth response 2	5	1	0	0	1	0	hsa-miR-4484	-0.13	-0.13	N/A
KPNA1	ENST00000344337.6	karyopherin alpha 1 (importin alpha 5)	1030	1	0	0	1	1	hsa-miR-4484	-0.13	-0.17	N/A
PURB	ENST00000395699.2	purine-rich element binding protein B	497	2	0	0	2	3	hsa-miR-4484	-0.13	-0.18	N/A
SMC5	ENST00000361138.5	structural maintenance of chromosomes 5	108	1	0	0	1	1	hsa-miR-4484	-0.13	-0.14	N/A
ZNF552	ENST00000391701.1	zinc finger protein 552	9	1	0	0	1	0	hsa-miR-4484	-0.13	-0.24	N/A
ZNF285	ENST00000330997.4	zinc finger protein 285	31	1	0	0	1	0	hsa-miR-4484	-0.13	-0.13	N/A
TTC17	ENST00000039989.4	tetratricopeptide repeat domain 17	27	1	0	0	1	0	hsa-miR-4484	-0.13	-0.15	N/A
SNX18	ENST00000343017.6	sorting nexin 18	174	1	0	0	1	1	hsa-miR-4484	-0.13	-0.13	N/A
KLF15	ENST00000296233.3	Kruppel-like factor 15	7	1	0	0	1	1	hsa-miR-4484	-0.13	-0.13	N/A
ZNF592	ENST00000299927.3	zinc finger protein 592	1128	1	0	0	1	1	hsa-miR-4484	-0.13	-0.15	N/A
COPS8	ENST00000354371.2	COP9 signalosome subunit 8	1979	1	0	1	0	0	hsa-miR-4484	-0.13	-0.29	N/A
ISY1-RAB43	ENST00000418265.1	ISY1-RAB43 readthrough	5	1	0	0	1	0	hsa-miR-4484	-0.13	-0.13	N/A
UBE2D4	ENST00000222402.3	ubiquitin-conjugating enzyme E2D 4 (putative)	20	1	0	0	1	2	hsa-miR-4484	-0.13	-0.26	N/A
BMPER	ENST00000297161.2	BMP binding endothelial regulator	723	1	0	0	1	1	hsa-miR-4484	-0.13	-0.14	N/A
TBC1D28	ENST00000345096.4	TBC1 domain family, member 28	5	1	0	1	0	1	hsa-miR-4484	-0.13	-0.13	N/A
FAM84A	ENST00000295092.2	family with sequence similarity 84, member A	69	1	0	1	0	3	hsa-miR-4484	-0.13	-0.15	N/A
KSR1	ENST00000398988.3	kinase suppressor of ras 1	256	2	0	0	2	2	hsa-miR-4484	-0.13	-0.13	N/A
SYAP1	ENST00000380155.3	synapse associated protein 1	2689	1	0	0	1	2	hsa-miR-4484	-0.13	-0.22	N/A
IMPA2	ENST00000269159.3	inositol(myo)-1(or 4)-monophosphatase 2	2916	2	0	0	2	2	hsa-miR-4484	-0.13	-0.38	N/A
PTPRK	ENST00000368226.4	protein tyrosine phosphatase, receptor type, K	641	1	0	0	1	0	hsa-miR-4484	-0.13	-0.14	N/A
KCTD12	ENST00000377474.2	potassium channel tetramerization domain containing 12	404	1	0	0	1	0	hsa-miR-4484	-0.13	-0.14	N/A
TEX22	ENST00000451127.2	testis expressed 22	9	1	0	0	1	1	hsa-miR-4484	-0.13	-0.21	N/A
RIMS4	ENST00000372851.3	regulating synaptic membrane exocytosis 4	30	2	0	0	2	2	hsa-miR-4484	-0.13	-0.13	N/A
NRXN3	ENST00000281127.7	neurexin 3	14	1	0	0	1	3	hsa-miR-4484	-0.13	-0.14	N/A
RDH8	ENST00000591589.1	retinol dehydrogenase 8 (all-trans)	5	1	0	0	1	0	hsa-miR-4484	-0.13	-0.13	N/A
CHRNA2	ENST00000407991.1	cholinergic receptor, nicotinic, alpha 2 (neuronal)	5	1	0	0	1	0	hsa-miR-4484	-0.13	-0.13	N/A
KDELC2	ENST00000323468.5	KDEL (Lys-Asp-Glu-Leu) containing 2	667	1	0	0	1	0	hsa-miR-4484	-0.13	-0.14	N/A
FSBP	ENST00000481490.2	fibrinogen silencer binding protein	36	1	0	0	1	1	hsa-miR-4484	-0.13	-0.16	N/A
RAB8B	ENST00000321437.4	RAB8B, member RAS oncogene family	45	1	0	0	1	3	hsa-miR-4484	-0.13	-0.17	N/A
ANKRD13A	ENST00000261739.4	ankyrin repeat domain 13A	1644	1	0	1	0	1	hsa-miR-4484	-0.13	-0.13	N/A
TMEM92	ENST00000300433.3	transmembrane protein 92	46	1	0	0	1	1	hsa-miR-4484	-0.13	-0.19	N/A
ARHGEF17	ENST00000263674.3	Rho guanine nucleotide exchange factor (GEF) 17	729	1	0	0	1	1	hsa-miR-4484	-0.13	-0.13	N/A
SEMA4B	ENST00000411539.2	sema domain, immunoglobulin domain (Ig), transmembrane domain (TM) and short cytoplasmic domain, (semaphorin) 4B	3850	1	0	1	0	0	hsa-miR-4484	-0.13	-0.13	N/A
KAT6B	ENST00000287239.4	K(lysine) acetyltransferase 6B	266	1	0	0	1	1	hsa-miR-4484	-0.13	-0.13	N/A
CD28	ENST00000324106.8	CD28 molecule	5	1	0	0	1	1	hsa-miR-4484	-0.13	-0.13	N/A
FAM120A	ENST00000333936.5	family with sequence similarity 120A	57	1	0	0	1	0	hsa-miR-4484	-0.13	-0.16	N/A
SSX2IP	ENST00000342203.3	synovial sarcoma, X breakpoint 2 interacting protein	197	1	0	0	1	0	hsa-miR-4484	-0.13	-0.17	N/A
RAD52	ENST00000358495.3	RAD52 homolog (S. cerevisiae)	86	1	0	0	1	0	hsa-miR-4484	-0.13	-0.13	N/A
KANSL3	ENST00000431828.1	KAT8 regulatory NSL complex subunit 3	121	1	0	0	1	0	hsa-miR-4484	-0.13	-0.13	N/A
PPP1R15A	ENST00000200453.5	protein phosphatase 1, regulatory subunit 15A	2130	1	0	0	1	1	hsa-miR-4484	-0.13	-0.23	N/A
ENDOD1	ENST00000278505.4	endonuclease domain containing 1	100	2	0	0	2	3	hsa-miR-4484	-0.13	-0.18	N/A
PTCHD1	ENST00000379361.4	patched domain containing 1	59	2	0	0	2	4	hsa-miR-4484	-0.13	-0.16	N/A
ZNF43	ENST00000594012.1	zinc finger protein 43	42	1	0	0	1	0	hsa-miR-4484	-0.13	-0.14	N/A
TUBGCP3	ENST00000261965.3	tubulin, gamma complex associated protein 3	22	1	0	0	1	0	hsa-miR-4484	-0.13	-0.17	N/A
ZNF708	ENST00000356929.3	zinc finger protein 708	16	1	0	0	1	0	hsa-miR-4484	-0.13	-0.13	N/A
RAB21	ENST00000261263.3	RAB21, member RAS oncogene family	1823	3	0	0	3	4	hsa-miR-4484	-0.13	-0.54	N/A
FMR1	ENST00000370471.3	fragile X mental retardation 1	1155	1	0	0	1	1	hsa-miR-4484	-0.13	-0.17	N/A
ELOVL7	ENST00000508821.1	ELOVL fatty acid elongase 7	52	1	0	0	1	0	hsa-miR-4484	-0.12	-0.12	N/A
RAPGEF6	ENST00000509018.1	Rap guanine nucleotide exchange factor (GEF) 6	38	1	0	0	1	1	hsa-miR-4484	-0.12	-0.12	N/A
ZNF669	ENST00000358785.4	zinc finger protein 669	154	1	0	0	1	1	hsa-miR-4484	-0.12	-0.16	N/A
ZNF471	ENST00000308031.5	zinc finger protein 471	30	2	0	0	2	0	hsa-miR-4484	-0.12	-0.14	N/A
MYOCD	ENST00000425538.1	myocardin	62	1	0	0	1	3	hsa-miR-4484	-0.12	-0.14	N/A
SRSF6	ENST00000244020.3	serine/arginine-rich splicing factor 6	1914	1	0	0	1	2	hsa-miR-4484	-0.12	-0.19	N/A
PTGFR	ENST00000370756.3	prostaglandin F receptor (FP)	20	1	0	0	1	0	hsa-miR-4484	-0.12	-0.12	N/A
GNB4	ENST00000232564.3	guanine nucleotide binding protein (G protein), beta polypeptide 4	343	1	0	0	1	1	hsa-miR-4484	-0.12	-0.26	N/A
GDF5OS	ENST00000374375.1	growth differentiation factor 5 opposite strand	122	1	0	0	1	1	hsa-miR-4484	-0.12	-0.23	N/A
VTI1A	ENST00000393077.2	vesicle transport through interaction with t-SNAREs 1A	376	1	0	0	1	1	hsa-miR-4484	-0.12	-0.15	N/A
SETBP1	ENST00000282030.5	SET binding protein 1	77	1	0	0	1	2	hsa-miR-4484	-0.12	-0.14	N/A
BEND4	ENST00000504360.1	BEN domain containing 4	187	2	0	0	2	1	hsa-miR-4484	-0.12	-0.12	N/A
HABP4	ENST00000375251.3	hyaluronan binding protein 4	467	1	0	0	1	0	hsa-miR-4484	-0.12	-0.14	N/A
MIER3	ENST00000381226.3	mesoderm induction early response 1, family member 3	112	1	0	0	1	0	hsa-miR-4484	-0.12	-0.14	N/A
MXD1	ENST00000264444.2	MAX dimerization protein 1	183	2	0	0	2	2	hsa-miR-4484	-0.12	-0.32	N/A
DOK6	ENST00000382713.5	docking protein 6	8	1	0	0	1	0	hsa-miR-4484	-0.12	-0.12	N/A
PCSK9	ENST00000302118.5	proprotein convertase subtilisin/kexin type 9	2345	1	0	1	0	1	hsa-miR-4484	-0.12	-0.12	N/A
CACNA2D2	ENST00000423994.2	calcium channel, voltage-dependent, alpha 2/delta subunit 2	19	1	0	1	0	0	hsa-miR-4484	-0.12	-0.12	N/A
MED1	ENST00000300651.6	mediator complex subunit 1	87	1	1	0	0	1	hsa-miR-4484	-0.12	-0.19	N/A
AL161915.1	ENST00000391366.1	Uncharacterized protein	18	1	0	0	1	1	hsa-miR-4484	-0.12	-0.17	N/A
QSER1	ENST00000399302.2	glutamine and serine rich 1	34	2	0	0	2	1	hsa-miR-4484	-0.12	-0.13	N/A
FZD2	ENST00000315323.3	frizzled family receptor 2	807	1	0	1	0	0	hsa-miR-4484	-0.12	-0.14	N/A
TTC30A	ENST00000355689.5	tetratricopeptide repeat domain 30A	30	2	0	0	2	2	hsa-miR-4484	-0.12	-0.3	N/A
ZNF283	ENST00000324461.7	zinc finger protein 283	194	2	0	0	2	0	hsa-miR-4484	-0.12	-0.2	N/A
PPARGC1A	ENST00000264867.2	peroxisome proliferator-activated receptor gamma, coactivator 1 alpha	19	2	0	0	2	2	hsa-miR-4484	-0.12	-0.27	N/A
PLEKHA8	ENST00000449726.1	pleckstrin homology domain containing, family A (phosphoinositide binding specific) member 8	661	1	0	0	1	2	hsa-miR-4484	-0.12	-0.13	N/A
UBXN4	ENST00000272638.9	UBX domain protein 4	3678	1	0	0	1	1	hsa-miR-4484	-0.12	-0.12	N/A
ANKH	ENST00000284268.6	ANKH inorganic pyrophosphate transport regulator	770	1	0	1	0	0	hsa-miR-4484	-0.12	-0.14	N/A
ERI2	ENST00000569729.1	ERI1 exoribonuclease family member 2	96	2	0	0	2	0	hsa-miR-4484	-0.12	-0.24	N/A
PHF21B	ENST00000403565.1	PHD finger protein 21B	8	1	0	1	0	0	hsa-miR-4484	-0.12	-0.12	N/A
OTX1	ENST00000366671.3	orthodenticle homeobox 1	11	1	0	1	0	0	hsa-miR-4484	-0.12	-0.12	N/A
MPZL1	ENST00000474859.1	myelin protein zero-like 1	3146	1	0	0	1	6	hsa-miR-4484	-0.12	-0.14	N/A
C7orf76	ENST00000356686.1	chromosome 7 open reading frame 76	5	1	0	0	1	0	hsa-miR-4484	-0.12	-0.12	N/A
LYRM5	ENST00000556402.1	LYR motif containing 5	40	1	1	0	0	0	hsa-miR-4484	-0.12	-0.69	N/A
SP8	ENST00000418710.2	Sp8 transcription factor	95	1	0	0	1	3	hsa-miR-4484	-0.12	-0.14	N/A
BICD1	ENST00000548411.1	bicaudal D homolog 1 (Drosophila)	205	2	0	0	2	2	hsa-miR-4484	-0.12	-0.14	N/A
KPNA5	ENST00000368564.1	karyopherin alpha 5 (importin alpha 6)	76	1	0	0	1	0	hsa-miR-4484	-0.12	-0.16	N/A
PFKFB2	ENST00000367080.3	6-phosphofructo-2-kinase/fructose-2,6-biphosphatase 2	83	1	0	0	1	1	hsa-miR-4484	-0.12	-0.12	N/A
UBE2W	ENST00000517608.1	ubiquitin-conjugating enzyme E2W (putative)	102	1	0	0	1	1	hsa-miR-4484	-0.12	-0.14	N/A
MPP5	ENST00000261681.4	membrane protein, palmitoylated 5 (MAGUK p55 subfamily member 5)	354	2	0	1	1	0	hsa-miR-4484	-0.12	-0.33	N/A
ZNF525	ENST00000467003.1	zinc finger protein 525	30	2	0	0	2	0	hsa-miR-4484	-0.12	-0.12	N/A
ZNF91	ENST00000300619.7	zinc finger protein 91	60	1	0	0	1	0	hsa-miR-4484	-0.12	-0.12	N/A
GNE	ENST00000396594.3	glucosamine (UDP-N-acetyl)-2-epimerase/N-acetylmannosamine kinase	22	1	0	0	1	1	hsa-miR-4484	-0.12	-0.12	N/A
PLAGL2	ENST00000246229.4	pleiomorphic adenoma gene-like 2	254	1	0	0	1	0	hsa-miR-4484	-0.12	-0.12	N/A
APBB2	ENST00000295974.8	amyloid beta (A4) precursor protein-binding, family B, member 2	704	1	0	0	1	3	hsa-miR-4484	-0.12	-0.12	N/A
NPAT	ENST00000278612.8	nuclear protein, ataxia-telangiectasia locus	163	1	0	0	1	0	hsa-miR-4484	-0.12	-0.13	N/A
TBC1D20	ENST00000354200.4	TBC1 domain family, member 20	761	1	0	0	1	2	hsa-miR-4484	-0.12	-0.18	N/A
RNF217	ENST00000521654.2	ring finger protein 217	92	2	0	0	2	3	hsa-miR-4484	-0.12	-0.26	N/A
NRN1	ENST00000244766.2	neuritin 1	45	1	0	0	1	0	hsa-miR-4484	-0.12	-0.26	N/A
KIF24	ENST00000402558.2	kinesin family member 24	84	1	0	0	1	2	hsa-miR-4484	-0.12	-0.12	N/A
GALNT13	ENST00000409237.1	UDP-N-acetyl-alpha-D-galactosamine:polypeptide N-acetylgalactosaminyltransferase 13 (GalNAc-T13)	49	1	0	0	1	0	hsa-miR-4484	-0.12	-0.15	N/A
SCN7A	ENST00000409855.1	sodium channel, voltage-gated, type VII, alpha subunit	5	1	0	0	1	2	hsa-miR-4484	-0.12	-0.12	N/A
HMMR	ENST00000393915.4	hyaluronan-mediated motility receptor (RHAMM)	518	1	0	0	1	0	hsa-miR-4484	-0.12	-0.12	N/A
FZD4	ENST00000531380.1	frizzled family receptor 4	5	2	0	0	2	5	hsa-miR-4484	-0.12	-0.12	N/A
ZNF419	ENST00000415379.2	zinc finger protein 419	42	1	0	0	1	0	hsa-miR-4484	-0.12	-0.12	N/A
SORCS3	ENST00000369701.3	sortilin-related VPS10 domain containing receptor 3	5	1	0	0	1	1	hsa-miR-4484	-0.12	-0.12	N/A
SHISA9	ENST00000558583.1	shisa family member 9	5	1	0	0	1	0	hsa-miR-4484	-0.12	-0.12	N/A
FAM105A	ENST00000274217.3	family with sequence similarity 105, member A	2613	1	0	0	1	0	hsa-miR-4484	-0.12	-0.12	N/A
SDHAF1	ENST00000378887.2	succinate dehydrogenase complex assembly factor 1	2317	1	0	1	0	0	hsa-miR-4484	-0.12	-0.12	N/A
N4BP2	ENST00000261435.6	NEDD4 binding protein 2	16	1	0	0	1	1	hsa-miR-4484	-0.12	-0.12	N/A
INO80D	ENST00000403263.1	INO80 complex subunit D	5	2	0	0	2	3	hsa-miR-4484	-0.12	-0.12	N/A
SELE	ENST00000367781.4	selectin E	5	1	0	0	1	0	hsa-miR-4484	-0.12	-0.12	N/A
ERCC2	ENST00000391945.4	excision repair cross-complementing rodent repair deficiency, complementation group 2	2075	2	0	1	1	1	hsa-miR-4484	-0.12	-0.33	N/A
STRN	ENST00000263918.4	striatin, calmodulin binding protein	476	2	1	0	1	3	hsa-miR-4484	-0.12	-0.18	N/A
TRAF1	ENST00000373887.3	TNF receptor-associated factor 1	5	1	0	0	1	1	hsa-miR-4484	-0.12	-0.12	N/A
PDE1C	ENST00000396193.1	phosphodiesterase 1C, calmodulin-dependent 70kDa	106	1	0	0	1	0	hsa-miR-4484	-0.12	-0.12	N/A
ACOT11	ENST00000343744.2	acyl-CoA thioesterase 11	36	1	0	0	1	0	hsa-miR-4484	-0.12	-0.14	N/A
CPB2	ENST00000181383.4	carboxypeptidase B2 (plasma)	93	1	0	0	1	0	hsa-miR-4484	-0.12	-0.35	N/A
VCL	ENST00000372755.3	vinculin	189	1	0	0	1	0	hsa-miR-4484	-0.12	-0.17	N/A
FAM222B	ENST00000582266.1	family with sequence similarity 222, member B	100	1	0	1	0	0	hsa-miR-4484	-0.12	-0.16	N/A
KIAA0226	ENST00000273582.5	KIAA0226	89	1	0	0	1	1	hsa-miR-4484	-0.12	-0.12	N/A
SH3D19	ENST00000409598.4	SH3 domain containing 19	245	1	0	0	1	2	hsa-miR-4484	-0.12	-0.22	N/A
RDX	ENST00000343115.4	radixin	44	1	0	0	1	3	hsa-miR-4484	-0.12	-0.15	N/A
NEBL	ENST00000377122.4	nebulette	181	1	0	0	1	2	hsa-miR-4484	-0.12	-0.12	N/A
RNF144B	ENST00000259939.3	ring finger protein 144B	17	1	0	0	1	1	hsa-miR-4484	-0.12	-0.14	N/A
ZNRF3	ENST00000544604.2	zinc and ring finger 3	179	1	1	0	0	6	hsa-miR-4484	-0.12	-0.14	N/A
CTBP2	ENST00000337195.5	C-terminal binding protein 2	16	1	0	0	1	4	hsa-miR-4484	-0.12	-0.17	N/A
MTMR3	ENST00000333027.3	myotubularin related protein 3	123	2	0	0	2	1	hsa-miR-4484	-0.12	-0.18	N/A
ETS2	ENST00000360214.3	v-ets avian erythroblastosis virus E26 oncogene homolog 2	3965	2	0	0	2	1	hsa-miR-4484	-0.12	-0.32	N/A
TRPM3	ENST00000377111.2	transient receptor potential cation channel, subfamily M, member 3	11	2	0	0	2	1	hsa-miR-4484	-0.12	-0.18	N/A
AL450307.1	ENST00000341866.3	Uncharacterized protein; cDNA FLJ46300 fis, clone TESTI4035989	5	1	0	0	1	0	hsa-miR-4484	-0.12	-0.12	N/A
AR	ENST00000374690.3	androgen receptor	57	2	0	0	2	2	hsa-miR-4484	-0.12	-0.12	N/A
GJA5	ENST00000271348.2	gap junction protein, alpha 5, 40kDa	5	1	0	0	1	1	hsa-miR-4484	-0.12	-0.12	N/A
SIRPB2	ENST00000359801.3	signal-regulatory protein beta 2	5	1	0	0	1	0	hsa-miR-4484	-0.12	-0.12	N/A
AL031666.2	ENST00000599904.1	HCG2018772; Uncharacterized protein; cDNA FLJ31609 fis, clone NT2RI2002852	5	1	0	0	1	0	hsa-miR-4484	-0.12	-0.12	N/A
TACR1	ENST00000305249.5	tachykinin receptor 1	5	1	0	0	1	2	hsa-miR-4484	-0.12	-0.12	N/A
CHP2	ENST00000300113.2	calcineurin-like EF-hand protein 2	5	1	0	0	1	0	hsa-miR-4484	-0.12	-0.12	N/A
DNAJC6	ENST00000395325.3	DnaJ (Hsp40) homolog, subfamily C, member 6	96	1	0	0	1	1	hsa-miR-4484	-0.11	-0.17	N/A
FLVCR2	ENST00000238667.4	feline leukemia virus subgroup C cellular receptor family, member 2	29	1	0	0	1	0	hsa-miR-4484	-0.11	-0.14	N/A
CNOT6L	ENST00000504123.1	CCR4-NOT transcription complex, subunit 6-like	23	2	0	1	1	1	hsa-miR-4484	-0.11	-0.2	N/A
CXXC11	ENST00000343216.3	CXXC finger protein 11	5	1	0	1	0	0	hsa-miR-4484	-0.11	-0.11	N/A
ZNF79	ENST00000342483.5	zinc finger protein 79	42	1	0	0	1	1	hsa-miR-4484	-0.11	-0.25	N/A
IRF4	ENST00000380956.4	interferon regulatory factor 4	10	1	0	0	1	2	hsa-miR-4484	-0.11	-0.11	N/A
ZNF286B	ENST00000285274.5	zinc finger protein 286B	5	1	0	0	1	1	hsa-miR-4484	-0.11	-0.11	N/A
SLC9A2	ENST00000233969.2	solute carrier family 9, subfamily A (NHE2, cation proton antiporter 2), member 2	27	1	0	0	1	0	hsa-miR-4484	-0.11	-0.11	N/A
SLC26A2	ENST00000286298.4	solute carrier family 26 (anion exchanger), member 2	748	1	0	0	1	2	hsa-miR-4484	-0.11	-0.11	N/A
TMEM231	ENST00000258173.6	transmembrane protein 231	243	1	0	0	1	0	hsa-miR-4484	-0.11	-0.11	N/A
CPEB3	ENST00000412050.4	cytoplasmic polyadenylation element binding protein 3	48	1	0	0	1	7	hsa-miR-4484	-0.11	-0.12	N/A
KIAA2022	ENST00000055682.6	KIAA2022	5	1	0	0	1	2	hsa-miR-4484	-0.11	-0.11	N/A
RNASEH1	ENST00000315212.3	ribonuclease H1	212	2	0	0	2	0	hsa-miR-4484	-0.11	-0.16	N/A
LRRC8C	ENST00000370454.4	leucine rich repeat containing 8 family, member C	544	1	0	0	1	1	hsa-miR-4484	-0.11	-0.2	N/A
ATP8A1	ENST00000381668.5	ATPase, aminophospholipid transporter (APLT), class I, type 8A, member 1	48	1	0	0	1	2	hsa-miR-4484	-0.11	-0.12	N/A
TCHP	ENST00000405876.4	trichoplein, keratin filament binding	140	2	0	0	2	1	hsa-miR-4484	-0.11	-0.24	N/A
E2F2	ENST00000361729.2	E2F transcription factor 2	96	1	0	1	0	1	hsa-miR-4484	-0.11	-0.11	N/A
HIVEP3	ENST00000372583.1	human immunodeficiency virus type I enhancer binding protein 3	84	1	0	0	1	6	hsa-miR-4484	-0.11	-0.11	N/A
HOXD3	ENST00000249440.3	homeobox D3	23	1	0	0	1	0	hsa-miR-4484	-0.11	-0.15	N/A
ZC3HAV1L	ENST00000275766.1	zinc finger CCCH-type, antiviral 1-like	98	1	0	0	1	3	hsa-miR-4484	-0.11	-0.12	N/A
CLMP	ENST00000448775.2	CXADR-like membrane protein	212	1	0	0	1	1	hsa-miR-4484	-0.11	-0.11	N/A
WDR5B	ENST00000330689.4	WD repeat domain 5B	23	1	0	0	1	0	hsa-miR-4484	-0.11	-0.12	N/A
CDCP1	ENST00000296129.1	CUB domain containing protein 1	137	1	0	0	1	2	hsa-miR-4484	-0.11	-0.13	N/A
C2CD4C	ENST00000332235.6	C2 calcium-dependent domain containing 4C	70	1	0	1	0	1	hsa-miR-4484	-0.11	-0.11	N/A
THAP5	ENST00000415914.3	THAP domain containing 5	571	1	0	0	1	0	hsa-miR-4484	-0.11	-0.11	N/A
DRAM1	ENST00000258534.8	DNA-damage regulated autophagy modulator 1	4884	1	0	0	1	0	hsa-miR-4484	-0.11	-0.13	N/A
ZNF844	ENST00000439326.3	zinc finger protein 844	11	1	0	0	1	2	hsa-miR-4484	-0.11	-0.11	N/A
ZFR2	ENST00000262961.4	zinc finger RNA binding protein 2	5	1	0	0	1	2	hsa-miR-4484	-0.11	-0.11	N/A
PDK3	ENST00000441463.2	pyruvate dehydrogenase kinase, isozyme 3	659	1	0	1	0	4	hsa-miR-4484	-0.11	-0.11	N/A
GABRB3	ENST00000311550.5	gamma-aminobutyric acid (GABA) A receptor, beta 3	267	1	0	0	1	0	hsa-miR-4484	-0.11	-0.13	N/A
PLCB1	ENST00000378641.3	phospholipase C, beta 1 (phosphoinositide-specific)	21	1	0	0	1	1	hsa-miR-4484	-0.11	-0.11	N/A
CNR2	ENST00000374472.4	cannabinoid receptor 2 (macrophage)	5	1	0	0	1	1	hsa-miR-4484	-0.11	-0.11	N/A
STX7	ENST00000367941.2	syntaxin 7	1395	1	0	0	1	3	hsa-miR-4484	-0.11	-0.21	N/A
RP11-385D13.1	ENST00000455584.2	Uncharacterized protein	5	1	1	0	0	1	hsa-miR-4484	-0.11	-0.11	N/A
E2F4	ENST00000379378.3	E2F transcription factor 4, p107/p130-binding	1433	1	0	0	1	0	hsa-miR-4484	-0.11	-0.11	N/A
GRAMD1B	ENST00000529750.1	GRAM domain containing 1B	35	1	0	0	1	3	hsa-miR-4484	-0.11	-0.13	N/A
CCDC144A	ENST00000443444.2	coiled-coil domain containing 144A	5	1	0	0	1	1	hsa-miR-4484	-0.11	-0.11	N/A
GPR111	ENST00000398742.2	G protein-coupled receptor 111	5	1	0	0	1	0	hsa-miR-4484	-0.11	-0.11	N/A
RBPMS2	ENST00000560606.1	RNA binding protein with multiple splicing 2	34	1	0	1	0	1	hsa-miR-4484	-0.11	-0.33	N/A
PTPRG	ENST00000474889.1	protein tyrosine phosphatase, receptor type, G	696	1	0	0	1	1	hsa-miR-4484	-0.11	-0.13	N/A
ZNF415	ENST00000597503.1	zinc finger protein 415	38	2	0	0	2	0	hsa-miR-4484	-0.11	-0.27	N/A
ARL6IP5	ENST00000273258.3	ADP-ribosylation-like factor 6 interacting protein 5	150	1	0	0	1	0	hsa-miR-4484	-0.11	-0.21	N/A
ARL5B	ENST00000377275.3	ADP-ribosylation factor-like 5B	368	1	0	0	1	1	hsa-miR-4484	-0.11	-0.2	N/A
HOOK1	ENST00000371208.3	hook microtubule-tethering protein 1	804	1	0	0	1	1	hsa-miR-4484	-0.11	-0.11	N/A
UNC45B	ENST00000268876.5	unc-45 homolog B (C. elegans)	5	1	0	0	1	1	hsa-miR-4484	-0.11	-0.11	N/A
HUNK	ENST00000270112.2	hormonally up-regulated Neu-associated kinase	85	1	0	0	1	2	hsa-miR-4484	-0.11	-0.12	N/A
MFAP3	ENST00000436816.1	microfibrillar-associated protein 3	1139	1	0	0	1	2	hsa-miR-4484	-0.11	-0.12	N/A
ARL14EP	ENST00000282032.3	ADP-ribosylation factor-like 14 effector protein	164	1	0	0	1	0	hsa-miR-4484	-0.11	-0.18	N/A
KLHL15	ENST00000328046.8	kelch-like family member 15	42	2	0	0	2	2	hsa-miR-4484	-0.11	-0.32	N/A
ZNF570	ENST00000388801.3	zinc finger protein 570	12	1	0	0	1	0	hsa-miR-4484	-0.11	-0.21	N/A
METAP2	ENST00000323666.5	methionyl aminopeptidase 2	23	1	0	0	1	0	hsa-miR-4484	-0.11	-0.18	N/A
SDK2	ENST00000392650.3	sidekick cell adhesion molecule 2	8	1	0	0	1	1	hsa-miR-4484	-0.11	-0.11	N/A
TGM2	ENST00000361475.2	transglutaminase 2	731	1	0	0	1	1	hsa-miR-4484	-0.11	-0.11	N/A
MAP2K4	ENST00000415385.3	mitogen-activated protein kinase kinase 4	80	1	0	0	1	1	hsa-miR-4484	-0.11	-0.11	N/A
SFT2D2	ENST00000271375.4	SFT2 domain containing 2	97	2	0	0	2	5	hsa-miR-4484	-0.11	-0.25	N/A
GPR161	ENST00000367838.1	G protein-coupled receptor 161	1712	1	0	0	1	0	hsa-miR-4484	-0.11	-0.13	N/A
MEP1A	ENST00000230588.4	meprin A, alpha (PABA peptide hydrolase)	8	1	0	0	1	0	hsa-miR-4484	-0.11	-0.18	N/A
GTF2A1	ENST00000553612.1	general transcription factor IIA, 1, 19/37kDa	88	1	0	1	0	2	hsa-miR-4484	-0.11	-0.25	N/A
EPT1	ENST00000260585.7	ethanolaminephosphotransferase 1 (CDP-ethanolamine-specific)	449	1	0	0	1	4	hsa-miR-4484	-0.11	-0.13	N/A
CTC-432M15.3	ENST00000514667.1	Folliculin-interacting protein 1	38	1	0	0	1	1	hsa-miR-4484	-0.11	-0.12	N/A
ATP6V0A1	ENST00000343619.4	ATPase, H+ transporting, lysosomal V0 subunit a1	290	1	0	1	0	0	hsa-miR-4484	-0.11	-0.11	N/A
DKK2	ENST00000285311.3	dickkopf WNT signaling pathway inhibitor 2	5	1	0	0	1	0	hsa-miR-4484	-0.11	-0.11	N/A
AGMO	ENST00000342526.3	alkylglycerol monooxygenase	11	1	0	0	1	1	hsa-miR-4484	-0.11	-0.25	N/A
UHMK1	ENST00000538489.1	U2AF homology motif (UHM) kinase 1	48	1	0	0	1	3	hsa-miR-4484	-0.11	-0.15	N/A
RAB15	ENST00000436278.2	RAB15, member RAS oncogene family	23	1	0	0	1	0	hsa-miR-4484	-0.11	-0.14	N/A
SPSB1	ENST00000328089.6	splA/ryanodine receptor domain and SOCS box containing 1	572	1	0	1	0	0	hsa-miR-4484	-0.11	-0.11	N/A
ZZZ3	ENST00000370801.3	zinc finger, ZZ-type containing 3	338	1	0	0	1	0	hsa-miR-4484	-0.11	-0.11	N/A
ZNF701	ENST00000540331.1	zinc finger protein 701	15	1	0	0	1	2	hsa-miR-4484	-0.11	-0.11	N/A
SEPHS1	ENST00000545675.1	selenophosphate synthetase 1	281	1*	0	0	0	3	hsa-miR-4484	-0.11	-0.11	N/A
RABGAP1L	ENST00000489615.1	RAB GTPase activating protein 1-like	364	1	0	0	1	2	hsa-miR-4484	-0.11	-0.11	N/A
C19orf55	ENST00000544099.1	chromosome 19 open reading frame 55	59	1	1	0	0	0	hsa-miR-4484	-0.11	-0.29	N/A
GINM1	ENST00000367419.5	glycoprotein integral membrane 1	428	2	0	0	2	2	hsa-miR-4484	-0.11	-0.47	N/A
CHST11	ENST00000549260.1	carbohydrate (chondroitin 4) sulfotransferase 11	686	1	0	0	1	2	hsa-miR-4484	-0.11	-0.12	N/A
LAMC1	ENST00000258341.4	laminin, gamma 1 (formerly LAMB2)	1082	1	0	0	1	0	hsa-miR-4484	-0.11	-0.14	N/A
AHRR	ENST00000316418.5	aryl-hydrocarbon receptor repressor	1049	1	0	0	1	0	hsa-miR-4484	-0.11	-0.12	N/A
C4orf3	ENST00000399075.4	chromosome 4 open reading frame 3	2330	1	0	1	0	1	hsa-miR-4484	-0.11	-0.21	N/A
ZNF785	ENST00000470110.1	zinc finger protein 785	40	1	0	0	1	0	hsa-miR-4484	-0.1	-0.1	N/A
RIMBP3C	ENST00000331505.5	RIMS binding protein 3C	5	1	0	1	0	0	hsa-miR-4484	-0.1	-0.1	N/A
GABPB2	ENST00000368918.3	GA binding protein transcription factor, beta subunit 2	35	1	0	0	1	1	hsa-miR-4484	-0.1	-0.15	N/A
KCNC3	ENST00000376959.2	potassium voltage-gated channel, Shaw-related subfamily, member 3	5	2	0	0	2	1	hsa-miR-4484	-0.1	-0.1	N/A
CYB5A	ENST00000299438.9	cytochrome b5 type A (microsomal)	549	2	0	2	0	2	hsa-miR-4484	-0.1	-0.5	N/A
EMC8	ENST00000435200.2	ER membrane protein complex subunit 8	977	1	0	0	1	1	hsa-miR-4484	-0.1	-0.25	N/A
AMER2	ENST00000357816.2	APC membrane recruitment protein 2	7	1	0	1	0	2	hsa-miR-4484	-0.1	-0.13	N/A
DNAJC22	ENST00000549441.2	DnaJ (Hsp40) homolog, subfamily C, member 22	84	1	0	0	1	0	hsa-miR-4484	-0.1	-0.14	N/A
SORD	ENST00000267814.9	sorbitol dehydrogenase	5	1	0	0	1	0	hsa-miR-4484	-0.1	-0.1	N/A
FUK	ENST00000288078.6	fucokinase	67	1	0	0	1	0	hsa-miR-4484	-0.1	-0.1	N/A
ZNF624	ENST00000311331.7	zinc finger protein 624	167	1	0	0	1	0	hsa-miR-4484	-0.1	-0.1	N/A
ZNF236	ENST00000253159.8	zinc finger protein 236	60	1	0	0	1	1	hsa-miR-4484	-0.1	-0.1	N/A
ZNF70	ENST00000341976.3	zinc finger protein 70	99	2	0	0	2	0	hsa-miR-4484	-0.1	-0.18	N/A
CLNK	ENST00000226951.6	cytokine-dependent hematopoietic cell linker	5	1	0	0	1	0	hsa-miR-4484	-0.1	-0.1	N/A
GLYR1	ENST00000436648.5	glyoxylate reductase 1 homolog (Arabidopsis)	31	1	0	1	0	0	hsa-miR-4484	-0.1	-0.1	N/A
KLHL29	ENST00000486442.1	kelch-like family member 29	414	1	0	1	0	0	hsa-miR-4484	-0.1	-0.1	N/A
TANGO2	ENST00000434570.2	transport and golgi organization 2 homolog (Drosophila)	119	1	0	0	1	2	hsa-miR-4484	-0.1	-0.12	N/A
NKX3-2	ENST00000382438.5	NK3 homeobox 2	36	1	0	1	0	1	hsa-miR-4484	-0.1	-0.11	N/A
ZNF281	ENST00000294740.3	zinc finger protein 281	595	2	0	0	2	0	hsa-miR-4484	-0.1	-0.2	N/A
PPP2R3A	ENST00000264977.3	protein phosphatase 2, regulatory subunit B'', alpha	32	1	0	0	1	0	hsa-miR-4484	-0.1	-0.11	N/A
TRIM44	ENST00000299413.5	tripartite motif containing 44	4203	1	0	0	1	2	hsa-miR-4484	-0.1	-0.11	N/A
SLC25A37	ENST00000519973.1	solute carrier family 25 (mitochondrial iron transporter), member 37	145	1	0	0	1	2	hsa-miR-4484	-0.1	-0.24	N/A
SLC30A6	ENST00000282587.5	solute carrier family 30 (zinc transporter), member 6	711	1	0	0	1	0	hsa-miR-4484	-0.1	-0.13	N/A
SMAD9	ENST00000399275.2	SMAD family member 9	62	1	0	0	1	0	hsa-miR-4484	-0.1	-0.14	N/A
ARL4A	ENST00000396663.1	ADP-ribosylation factor-like 4A	213	1	0	0	1	1	hsa-miR-4484	-0.1	-0.14	N/A
HAS3	ENST00000306560.1	hyaluronan synthase 3	15	1	0	0	1	1	hsa-miR-4484	-0.1	-0.1	N/A
BAG5	ENST00000299204.4	BCL2-associated athanogene 5	267	1	0	0	1	0	hsa-miR-4484	-0.1	-0.1	N/A
C2orf49	ENST00000258457.2	chromosome 2 open reading frame 49	161	1	0	0	1	0	hsa-miR-4484	-0.1	-0.18	N/A
SNTB2	ENST00000336278.4	syntrophin, beta 2 (dystrophin-associated protein A1, 59kDa, basic component 2)	254	1	0	0	1	2	hsa-miR-4484	-0.1	-0.11	N/A
ITGA10	ENST00000369304.3	integrin, alpha 10	62	1	0	0	1	2	hsa-miR-4484	-0.1	-0.1	N/A
C9orf47	ENST00000375851.2	chromosome 9 open reading frame 47	5	1	0	0	1	0	hsa-miR-4484	-0.1	-0.1	N/A
ARHGAP26	ENST00000378004.3	Rho GTPase activating protein 26	131	2	0	0	2	0	hsa-miR-4484	-0.1	-0.18	N/A
ZNF584	ENST00000599238.1	zinc finger protein 584	282	1	0	1	0	5	hsa-miR-4484	-0.1	-0.29	N/A
BICD2	ENST00000356884.6	bicaudal D homolog 2 (Drosophila)	38	1	0	0	1	0	hsa-miR-4484	-0.1	-0.1	N/A
APOBEC3D	ENST00000216099.8	apolipoprotein B mRNA editing enzyme, catalytic polypeptide-like 3D	5	1	0	1	0	0	hsa-miR-4484	-0.1	-0.1	N/A
TMEM127	ENST00000258439.3	transmembrane protein 127	296	1	0	0	1	0	hsa-miR-4484	-0.1	-0.1	N/A
SNX9	ENST00000392185.3	sorting nexin 9	210	1	0	1	0	0	hsa-miR-4484	-0.1	-0.16	N/A
CHD3	ENST00000380358.4	chromodomain helicase DNA binding protein 3	700	1	0	0	1	0	hsa-miR-4484	-0.1	-0.1	N/A
SOX17	ENST00000297316.4	SRY (sex determining region Y)-box 17	65	2	0	0	2	0	hsa-miR-4484	-0.1	-0.33	N/A
C18orf63	ENST00000579455.1	chromosome 18 open reading frame 63	5	1	0	0	1	0	hsa-miR-4484	-0.1	-0.1	N/A
GABRG1	ENST00000295452.4	gamma-aminobutyric acid (GABA) A receptor, gamma 1	5	1	0	0	1	1	hsa-miR-4484	-0.1	-0.1	N/A
MAML3	ENST00000509479.2	mastermind-like 3 (Drosophila)	159	1	0	0	1	3	hsa-miR-4484	-0.1	-0.1	N/A
SAP18	ENST00000382533.4	Sin3A-associated protein, 18kDa	1543	1	0	0	1	0	hsa-miR-4484	-0.1	-0.3	N/A
CTSS	ENST00000368985.3	cathepsin S	284	2	0	0	2	1	hsa-miR-4484	-0.1	-0.33	N/A
RNF138	ENST00000261593.3	ring finger protein 138, E3 ubiquitin protein ligase	376	1	0	1	0	0	hsa-miR-4484	-0.1	-0.2	N/A
SVIP	ENST00000354193.4	small VCP/p97-interacting protein	521	1	0	0	1	1	hsa-miR-4484	-0.1	-0.34	N/A
RAVER2	ENST00000371072.4	ribonucleoprotein, PTB-binding 2	218	1	0	0	1	0	hsa-miR-4484	-0.1	-0.12	N/A
SLC30A10	ENST00000366926.3	solute carrier family 30, member 10	66	3	0	1	2	1	hsa-miR-4484	-0.1	-0.49	N/A
MANEA	ENST00000358812.4	mannosidase, endo-alpha	41	1	0	0	1	0	hsa-miR-4484	-0.1	-0.11	N/A
FAM109A	ENST00000361483.3	family with sequence similarity 109, member A	780	1	0	0	1	0	hsa-miR-4484	-0.1	-0.1	N/A
AC007375.1	ENST00000600936.1	Uncharacterized protein; cDNA FLJ43210 fis, clone FEBRA2020582	7	1	0	0	1	0	hsa-miR-4484	-0.1	-0.1	N/A
FUT9	ENST00000302103.5	fucosyltransferase 9 (alpha (1,3) fucosyltransferase)	5	2	0	0	2	1	hsa-miR-4484	-0.1	-0.1	N/A
FAM110C	ENST00000327669.4	family with sequence similarity 110, member C	29	1	0	0	1	2	hsa-miR-4484	-0.1	-0.1	N/A
C1orf220	ENST00000319387.2	chromosome 1 open reading frame 220	5	1	0	0	1	0	hsa-miR-4484	-0.1	-0.1	N/A
CRTAP	ENST00000320954.6	cartilage associated protein	3154	1	0	0	1	2	hsa-miR-4484	-0.1	-0.2	N/A
RNF14	ENST00000394520.2	ring finger protein 14	20	1	0	0	1	1	hsa-miR-4484	-0.1	-0.17	N/A
KLF8	ENST00000468660.1	Kruppel-like factor 8	8	2	0	0	2	0	hsa-miR-4484	-0.1	-0.28	N/A
ZNF605	ENST00000360187.4	zinc finger protein 605	147	1	0	0	1	0	hsa-miR-4484	-0.1	-0.1	N/A
SMCR8	ENST00000406438.3	Smith-Magenis syndrome chromosome region, candidate 8	219	2	0	0	2	1	hsa-miR-4484	-0.1	-0.1	N/A
GPR75	ENST00000394705.2	G protein-coupled receptor 75	35	1	0	0	1	0	hsa-miR-4484	-0.1	-0.12	N/A
SLC36A4	ENST00000326402.4	solute carrier family 36 (proton/amino acid symporter), member 4	252	1	0	0	1	2	hsa-miR-4484	-0.1	-0.25	N/A
RSL1D1	ENST00000571133.1	ribosomal L1 domain containing 1	140	1	0	1	0	1	hsa-miR-4484	-0.1	-0.1	N/A
CD300E	ENST00000392619.1	CD300e molecule	5	1	0	0	1	0	hsa-miR-4484	-0.1	-0.1	N/A
PTPN14	ENST00000366956.5	protein tyrosine phosphatase, non-receptor type 14	301	3	0	0	3	9	hsa-miR-4484	-0.1	-0.11	N/A
PGAP1	ENST00000354764.4	post-GPI attachment to proteins 1	106	1	0	0	1	1	hsa-miR-4484	-0.1	-0.11	N/A
ATAD2B	ENST00000238789.5	ATPase family, AAA domain containing 2B	11	1	0	0	1	1	hsa-miR-4484	-0.1	-0.15	N/A
KDELR1	ENST00000330720.2	KDEL (Lys-Asp-Glu-Leu) endoplasmic reticulum protein retention receptor 1	675	2	0	0	2	1	hsa-miR-4484	-0.1	-0.3	N/A
RNF24	ENST00000336095.6	ring finger protein 24	448	1*	0	0	0	5	hsa-miR-4484	-0.1	-0.15	N/A
SLC16A2	ENST00000587091.1	solute carrier family 16, member 2 (thyroid hormone transporter)	22	1	0	0	1	3	hsa-miR-4484	-0.1	-0.1	N/A
UCK2	ENST00000367879.4	uridine-cytidine kinase 2	437	1	0	0	1	1	hsa-miR-4484	-0.1	-0.18	N/A
DSCAM	ENST00000400454.1	Down syndrome cell adhesion molecule	5	1	0	0	1	0	hsa-miR-4484	-0.1	-0.1	N/A
FGFR3	ENST00000340107.4	fibroblast growth factor receptor 3	1085	1	0	0	1	3	hsa-miR-4484	-0.1	-0.1	N/A
RPL14	ENST00000416518.1	ribosomal protein L14	8294	1	0	0	1	2	hsa-miR-4484	-0.1	-0.26	N/A
CYP7B1	ENST00000310193.3	cytochrome P450, family 7, subfamily B, polypeptide 1	53	2	0	0	2	0	hsa-miR-4484	-0.1	-0.11	N/A
DUSP16	ENST00000298573.4	dual specificity phosphatase 16	444	1	0	0	1	1	hsa-miR-4484	-0.1	-0.16	N/A
MAP3K2	ENST00000409947.1	mitogen-activated protein kinase kinase kinase 2	187	1	0	0	1	5	hsa-miR-4484	-0.1	-0.11	N/A
BVES	ENST00000314641.5	blood vessel epicardial substance	30	1	0	0	1	1	hsa-miR-4484	-0.1	-0.14	N/A
INPP4A	ENST00000409016.4	inositol polyphosphate-4-phosphatase, type I, 107kDa	387	1	0	0	1	2	hsa-miR-4484	-0.1	-0.1	N/A
KIAA1456	ENST00000524591.2	KIAA1456	24	1	0	1	0	4	hsa-miR-4484	-0.1	-0.11	N/A
APH1B	ENST00000261879.5	APH1B gamma secretase subunit	223	1	0	0	1	2	hsa-miR-4484	-0.1	-0.21	N/A
RHOBTB1	ENST00000337910.5	Rho-related BTB domain containing 1	229	1	0	0	1	0	hsa-miR-4484	-0.1	-0.13	N/A
CKS1B	ENST00000308987.5	CDC28 protein kinase regulatory subunit 1B	186	1	0	0	1	0	hsa-miR-4484	-0.1	-0.12	N/A
MASP1	ENST00000296280.6	mannan-binding lectin serine peptidase 1 (C4/C2 activating component of Ra-reactive factor)	838	1	0	0	1	0	hsa-miR-4484	-0.1	-0.1	N/A
CCDC85C	ENST00000380243.4	coiled-coil domain containing 85C	86	1	0	0	1	0	hsa-miR-4484	-0.1	-0.1	N/A
MOB3A	ENST00000357066.3	MOB kinase activator 3A	13	1	0	0	1	2	hsa-miR-4484	-0.1	-0.1	N/A
TMPRSS11F	ENST00000356291.2	transmembrane protease, serine 11F	5	1	0	0	1	0	hsa-miR-4484	-0.1	-0.1	N/A
POMGNT1	ENST00000396420.3	protein O-linked mannose N-acetylglucosaminyltransferase 1 (beta 1,2-)	2123	1	0	0	1	0	hsa-miR-4484	-0.1	-0.1	N/A
ZDHHC24	ENST00000310442.3	zinc finger, DHHC-type containing 24	304	1	0	0	1	2	hsa-miR-4484	-0.1	-0.36	N/A
KLF9	ENST00000377126.2	Kruppel-like factor 9	20	1	0	0	1	3	hsa-miR-4484	-0.1	-0.14	N/A
SEPN1	ENST00000361547.2	selenoprotein N, 1	104	1	0	0	1	2	hsa-miR-4484	-0.1	-0.1	N/A
FRMD3	ENST00000304195.3	FERM domain containing 3	14	1	0	0	1	1	hsa-miR-4484	-0.1	-0.12	N/A
CDYL	ENST00000343762.5	chromodomain protein, Y-like	24	1	0	0	1	0	hsa-miR-4484	-0.1	-0.17	N/A
SOX13	ENST00000367204.1	SRY (sex determining region Y)-box 13	1061	1	0	0	1	0	hsa-miR-4484	-0.1	-0.1	N/A
C1QTNF6	ENST00000337843.2	C1q and tumor necrosis factor related protein 6	30	1	0	0	1	0	hsa-miR-4484	-0.1	-0.1	N/A
IRAK3	ENST00000261233.4	interleukin-1 receptor-associated kinase 3	13	1	0	0	1	1	hsa-miR-4484	-0.1	-0.12	N/A
FOXO3	ENST00000343882.6	forkhead box O3	32	1	0	1	0	2	hsa-miR-4484	-0.09	-0.14	N/A
GPN2	ENST00000374135.4	GPN-loop GTPase 2	97	1	0	0	1	0	hsa-miR-4484	-0.09	-0.11	N/A
SOWAHB	ENST00000334306.2	sosondowah ankyrin repeat domain family member B	25	1	0	0	1	0	hsa-miR-4484	-0.09	-0.21	N/A
PFAS	ENST00000314666.6	phosphoribosylformylglycinamidine synthase	901	1	0	1	0	0	hsa-miR-4484	-0.09	-0.12	N/A
ATP2A2	ENST00000395494.2	ATPase, Ca++ transporting, cardiac muscle, slow twitch 2	2042	2	0	0	2	0	hsa-miR-4484	-0.09	-0.1	N/A
RTN3	ENST00000339997.4	reticulon 3	85	1	0	0	1	1	hsa-miR-4484	-0.09	-0.12	N/A
RGP1	ENST00000378078.4	RGP1 retrograde golgi transport homolog (S. cerevisiae)	203	2	0	1	1	5	hsa-miR-4484	-0.09	-0.27	N/A
DNAJC28	ENST00000381947.3	DnaJ (Hsp40) homolog, subfamily C, member 28	24	1	0	0	1	0	hsa-miR-4484	-0.09	-0.13	N/A
PEG3	ENST00000423103.2	paternally expressed 3	5	1	0	0	1	0	hsa-miR-4484	-0.09	-0.09	N/A
ZFAND3	ENST00000287218.4	zinc finger, AN1-type domain 3	86	1	0	1	0	1	hsa-miR-4484	-0.09	-0.15	N/A
SMURF1	ENST00000361368.2	SMAD specific E3 ubiquitin protein ligase 1	58	1	1	0	0	2	hsa-miR-4484	-0.09	-0.3	N/A
SLC38A7	ENST00000570101.1	solute carrier family 38, member 7	635	1	0	0	1	4	hsa-miR-4484	-0.09	-0.16	N/A
CUL2	ENST00000374746.1	cullin 2	27	1	0	0	1	1	hsa-miR-4484	-0.09	-0.26	N/A
CDK6	ENST00000265734.4	cyclin-dependent kinase 6	1116	1	0	0	1	3	hsa-miR-4484	-0.09	-0.1	N/A
ANTXR2	ENST00000403729.2	anthrax toxin receptor 2	51	1	0	0	1	3	hsa-miR-4484	-0.09	-0.21	N/A
RBM47	ENST00000319592.4	RNA binding motif protein 47	264	1	0	0	1	1	hsa-miR-4484	-0.09	-0.11	N/A
TMEM194B	ENST00000409150.3	transmembrane protein 194B	271	1	0	0	1	1	hsa-miR-4484	-0.09	-0.23	N/A
UBN1	ENST00000262376.6	ubinuclein 1	586	1	0	0	1	0	hsa-miR-4484	-0.09	-0.09	N/A
TNPO1	ENST00000337273.5	transportin 1	2041	1	0	1	0	4	hsa-miR-4484	-0.09	-0.11	N/A
ZNF34	ENST00000343459.4	zinc finger protein 34	73	1	0	0	1	0	hsa-miR-4484	-0.09	-0.16	N/A
C11orf54	ENST00000528288.1	chromosome 11 open reading frame 54	47	2	0	0	2	4	hsa-miR-4484	-0.09	-0.33	N/A
TBXA2R	ENST00000375190.4	thromboxane A2 receptor	169	1	0	1	0	1	hsa-miR-4484	-0.09	-0.09	N/A
PIWIL2	ENST00000356766.6	piwi-like RNA-mediated gene silencing 2	5	1	0	0	1	1	hsa-miR-4484	-0.09	-0.09	N/A
PLXDC1	ENST00000315392.4	plexin domain containing 1	9	1	0	0	1	0	hsa-miR-4484	-0.09	-0.09	N/A
RHOT2	ENST00000315082.4	ras homolog family member T2	1368	1	0	1	0	0	hsa-miR-4484	-0.09	-0.09	N/A
SLC25A45	ENST00000527174.1	solute carrier family 25, member 45	67	1	0	1	0	1	hsa-miR-4484	-0.09	-0.09	N/A
GPR124	ENST00000315215.7	G protein-coupled receptor 124	72	1	0	0	1	0	hsa-miR-4484	-0.09	-0.09	N/A
CCND3	ENST00000372991.4	cyclin D3	271	1	0	1	0	2	hsa-miR-4484	-0.09	-0.2	N/A
LGI2	ENST00000382114.4	leucine-rich repeat LGI family, member 2	32	1	0	0	1	1	hsa-miR-4484	-0.09	-0.09	N/A
TMF1	ENST00000398559.2	TATA element modulatory factor 1	349	1	0	0	1	0	hsa-miR-4484	-0.09	-0.1	N/A
TMEM237	ENST00000409444.2	transmembrane protein 237	2209	1	0	0	1	2	hsa-miR-4484	-0.09	-0.12	N/A
RLIM	ENST00000332687.6	ring finger protein, LIM domain interacting	662	2	0	0	2	0	hsa-miR-4484	-0.09	-0.09	N/A
RRM2	ENST00000360566.2	ribonucleotide reductase M2	3907	1	0	0	1	1	hsa-miR-4484	-0.09	-0.2	N/A
SPRED3	ENST00000587013.1	sprouty-related, EVH1 domain containing 3	42	1	0	0	1	0	hsa-miR-4484	-0.09	-0.1	N/A
ZNF286A	ENST00000395894.2	Zinc finger protein 286A	19	1	0	0	1	1	hsa-miR-4484	-0.09	-0.09	N/A
ARHGAP32	ENST00000310343.9	Rho GTPase activating protein 32	16	1	0	0	1	0	hsa-miR-4484	-0.09	-0.09	N/A
TMEM2	ENST00000377044.4	transmembrane protein 2	130	1	0	0	1	1	hsa-miR-4484	-0.09	-0.1	N/A
INSR	ENST00000341500.5	insulin receptor	577	2	0	1	1	0	hsa-miR-4484	-0.09	-0.12	N/A
CBR4	ENST00000306193.3	carbonyl reductase 4	90	1	0	0	1	1	hsa-miR-4484	-0.09	-0.13	N/A
DDX52	ENST00000349699.2	DEAD (Asp-Glu-Ala-Asp) box polypeptide 52	865	1	0	0	1	3	hsa-miR-4484	-0.09	-0.22	N/A
ITGA9	ENST00000264741.5	integrin, alpha 9	9	1	0	0	1	2	hsa-miR-4484	-0.09	-0.09	N/A
PPP1R15B	ENST00000367188.4	protein phosphatase 1, regulatory subunit 15B	2154	1	0	0	1	2	hsa-miR-4484	-0.09	-0.1	N/A
ADM2	ENST00000395738.2	adrenomedullin 2	129	1	0	0	1	0	hsa-miR-4484	-0.09	-0.1	N/A
ALDH5A1	ENST00000357578.3	aldehyde dehydrogenase 5 family, member A1	325	1	0	0	1	0	hsa-miR-4484	-0.09	-0.16	N/A
SLC30A1	ENST00000367001.4	solute carrier family 30 (zinc transporter), member 1	831	1	0	0	1	1	hsa-miR-4484	-0.09	-0.12	N/A
PAQR3	ENST00000512733.1	progestin and adipoQ receptor family member III	217	1	0	0	1	3	hsa-miR-4484	-0.09	-0.1	N/A
ILDR2	ENST00000469934.2	immunoglobulin-like domain containing receptor 2	7	1	0	0	1	2	hsa-miR-4484	-0.09	-0.09	N/A
KBTBD11	ENST00000320248.3	kelch repeat and BTB (POZ) domain containing 11	173	1	0	1	0	3	hsa-miR-4484	-0.09	-0.09	N/A
YPEL1	ENST00000339468.3	yippee-like 1 (Drosophila)	81	1	0	0	1	3	hsa-miR-4484	-0.09	-0.14	N/A
ZNF618	ENST00000288466.7	zinc finger protein 618	778	1	0	0	1	7	hsa-miR-4484	-0.09	-0.09	N/A
PDE10A	ENST00000366882.1	phosphodiesterase 10A	371	1	0	0	1	2	hsa-miR-4484	-0.09	-0.12	N/A
RNF7	ENST00000273480.3	ring finger protein 7	377	1	0	0	1	0	hsa-miR-4484	-0.09	-0.22	N/A
DIAPH2	ENST00000324765.8	diaphanous-related formin 2	91	1	0	0	1	2	hsa-miR-4484	-0.09	-0.1	N/A
NMNAT3	ENST00000511444.1	nicotinamide nucleotide adenylyltransferase 3	12	1	0	0	1	0	hsa-miR-4484	-0.09	-0.26	N/A
PCYT1A	ENST00000292823.2	phosphate cytidylyltransferase 1, choline, alpha	731	1	0	1	0	3	hsa-miR-4484	-0.09	-0.1	N/A
PEG10	ENST00000482108.1	paternally expressed 10	8778	1	0	0	1	0	hsa-miR-4484	-0.09	-0.09	N/A
ALG10B	ENST00000308742.4	ALG10B, alpha-1,2-glucosyltransferase	471	1	0	0	1	2	hsa-miR-4484	-0.09	-0.09	N/A
N4BP2L2	ENST00000267068.3	NEDD4 binding protein 2-like 2	74	2	0	0	2	0	hsa-miR-4484	-0.09	-0.26	N/A
ESYT3	ENST00000389567.4	extended synaptotagmin-like protein 3	17	1	0	0	1	0	hsa-miR-4484	-0.09	-0.15	N/A
GDF6	ENST00000287020.5	growth differentiation factor 6	14	1	0	0	1	1	hsa-miR-4484	-0.09	-0.26	N/A
HNRNPA2B1	ENST00000354667.4	heterogeneous nuclear ribonucleoprotein A2/B1	25319	1	0	0	1	1	hsa-miR-4484	-0.09	-0.23	N/A
WDR89	ENST00000394942.2	WD repeat domain 89	20	1	0	0	1	0	hsa-miR-4484	-0.09	-0.21	N/A
SYNJ1	ENST00000357345.3	synaptojanin 1	143	1	0	0	1	0	hsa-miR-4484	-0.09	-0.1	N/A
SORL1	ENST00000260197.7	sortilin-related receptor, L(DLR class) A repeats containing	40	1	0	0	1	3	hsa-miR-4484	-0.09	-0.12	N/A
AC005609.1	ENST00000502505.1	Uncharacterized protein; cDNA FLJ34090 fis, clone FCBBF3006399	5	1	0	1	0	0	hsa-miR-4484	-0.09	-0.09	N/A
SPTBN4	ENST00000352632.3	spectrin, beta, non-erythrocytic 4	7	1	1	0	0	0	hsa-miR-4484	-0.09	-0.09	N/A
KCNC1	ENST00000379472.3	potassium voltage-gated channel, Shaw-related subfamily, member 1	42	1	0	0	1	3	hsa-miR-4484	-0.09	-0.09	N/A
RAPGEFL1	ENST00000264644.6	Rap guanine nucleotide exchange factor (GEF)-like 1	20	1	0	0	1	0	hsa-miR-4484	-0.09	-0.09	N/A
EIF4E3	ENST00000425534.3	eukaryotic translation initiation factor 4E family member 3	475	1	0	0	1	6	hsa-miR-4484	-0.09	-0.17	N/A
KIT	ENST00000288135.5	v-kit Hardy-Zuckerman 4 feline sarcoma viral oncogene homolog	329	1	0	0	1	0	hsa-miR-4484	-0.09	-0.09	N/A
GABPA	ENST00000354828.3	GA binding protein transcription factor, alpha subunit 60kDa	8	1	0	0	1	0	hsa-miR-4484	-0.09	-0.14	N/A
C5orf42	ENST00000508244.1	chromosome 5 open reading frame 42	45	1	0	0	1	0	hsa-miR-4484	-0.09	-0.13	N/A
SMAD4	ENST00000398417.2	SMAD family member 4	403	3	0	0	3	5	hsa-miR-4484	-0.09	-0.21	N/A
MKL2	ENST00000318282.5	MKL/myocardin-like 2	992	1	0	0	1	1	hsa-miR-4484	-0.09	-0.09	N/A
RAB3GAP1	ENST00000264158.8	RAB3 GTPase activating protein subunit 1 (catalytic)	613	1	0	0	1	2	hsa-miR-4484	-0.09	-0.22	N/A
IPP	ENST00000396478.3	intracisternal A particle-promoted polypeptide	216	3*	0	0	1	0	hsa-miR-4484	-0.09	-0.12	N/A
MYO6	ENST00000369981.3	myosin VI	297	1	1	0	0	4	hsa-miR-4484	-0.09	-0.27	N/A
ABLIM1	ENST00000392952.3	actin binding LIM protein 1	1321	1	0	1	0	2	hsa-miR-4484	-0.09	-0.09	N/A
AMER1	ENST00000330258.3	APC membrane recruitment protein 1	11	1	0	0	1	1	hsa-miR-4484	-0.09	-0.09	N/A
GAS7	ENST00000437099.2	growth arrest-specific 7	186	3	0	3	0	3	hsa-miR-4484	-0.09	-0.22	N/A
MZT1	ENST00000377818.3	mitotic spindle organizing protein 1	157	1	0	0	1	1	hsa-miR-4484	-0.08	-0.4	N/A
DAB2	ENST00000339788.6	Dab, mitogen-responsive phosphoprotein, homolog 2 (Drosophila)	2866	1	0	0	1	0	hsa-miR-4484	-0.08	-0.11	N/A
GAPVD1	ENST00000470056.1	GTPase activating protein and VPS9 domains 1	1805	2	0	0	2	2	hsa-miR-4484	-0.08	-0.24	N/A
WNK3	ENST00000375169.3	WNK lysine deficient protein kinase 3	55	1	0	1	0	3	hsa-miR-4484	-0.08	-0.08	N/A
PGM5	ENST00000396396.1	phosphoglucomutase 5	23	1	0	0	1	0	hsa-miR-4484	-0.08	-0.08	N/A
FAM217B	ENST00000358293.3	family with sequence similarity 217, member B	175	1	0	0	1	3	hsa-miR-4484	-0.08	-0.21	N/A
LIN28A	ENST00000326279.6	lin-28 homolog A (C. elegans)	5	1	0	0	1	0	hsa-miR-4484	-0.08	-0.08	N/A
CHSY3	ENST00000305031.4	chondroitin sulfate synthase 3	221	2	0	0	2	1	hsa-miR-4484	-0.08	-0.27	N/A
ZNF846	ENST00000586293.1	zinc finger protein 846	10	1	0	0	1	0	hsa-miR-4484	-0.08	-0.18	N/A
LEMD3	ENST00000308330.2	LEM domain containing 3	189	1	0	1	0	0	hsa-miR-4484	-0.08	-0.09	N/A
DBNL	ENST00000494774.1	drebrin-like	1802	1	0	0	1	2	hsa-miR-4484	-0.08	-0.12	N/A
SMAGP	ENST00000603798.1	small cell adhesion glycoprotein	103	1	1	0	0	0	hsa-miR-4484	-0.08	-0.59	N/A
PARD3	ENST00000374768.1	par-3 family cell polarity regulator	53	1	0	0	1	1	hsa-miR-4484	-0.08	-0.11	N/A
CALCOCO1	ENST00000548263.1	calcium binding and coiled-coil domain 1	68	1	0	0	1	1	hsa-miR-4484	-0.08	-0.08	N/A
SMPD3	ENST00000219334.5	sphingomyelin phosphodiesterase 3, neutral membrane (neutral sphingomyelinase II)	9	1	0	0	1	0	hsa-miR-4484	-0.08	-0.08	N/A
TEX35	ENST00000367641.3	testis expressed 35	5	1	0	0	1	1	hsa-miR-4484	-0.08	-0.08	N/A
CD93	ENST00000246006.4	CD93 molecule	5	1	0	0	1	1	hsa-miR-4484	-0.08	-0.08	N/A
UBE2QL1	ENST00000399816.3	ubiquitin-conjugating enzyme E2Q family-like 1	10	2	0	2	0	0	hsa-miR-4484	-0.08	-0.1	N/A
NRG4	ENST00000394907.3	neuregulin 4	73	1	0	0	1	1	hsa-miR-4484	-0.08	-0.19	N/A
ZC3H12D	ENST00000416573.2	zinc finger CCCH-type containing 12D	13	1	0	0	1	0	hsa-miR-4484	-0.08	-0.14	N/A
CIRBP	ENST00000444172.2	cold inducible RNA binding protein	4799	1	0	1	0	1	hsa-miR-4484	-0.08	-0.18	N/A
SFXN1	ENST00000321442.5	sideroflexin 1	1018	1	0	0	1	1	hsa-miR-4484	-0.08	-0.29	N/A
TRAPPC3	ENST00000373166.3	trafficking protein particle complex 3	470	1	0	0	1	0	hsa-miR-4484	-0.08	-0.17	N/A
TGIF2	ENST00000373874.2	TGFB-induced factor homeobox 2	192	1	0	0	1	0	hsa-miR-4484	-0.08	-0.1	N/A
ZNF418	ENST00000595830.1	zinc finger protein 418	8	1	0	0	1	0	hsa-miR-4484	-0.08	-0.14	N/A
UNC5C	ENST00000453304.1	unc-5 homolog C (C. elegans)	60	1	0	1	0	2	hsa-miR-4484	-0.08	-0.12	N/A
CA5B	ENST00000454127.2	carbonic anhydrase VB, mitochondrial	245	2	0	1	1	1	hsa-miR-4484	-0.08	-0.27	N/A
RICTOR	ENST00000357387.3	RPTOR independent companion of MTOR, complex 2	441	1	0	0	1	3	hsa-miR-4484	-0.08	-0.08	N/A
MCC	ENST00000302475.4	mutated in colorectal cancers	115	1	0	0	1	0	hsa-miR-4484	-0.08	-0.15	N/A
STARD13	ENST00000336934.5	StAR-related lipid transfer (START) domain containing 13	314	1	0	0	1	0	hsa-miR-4484	-0.08	-0.12	N/A
MYO1D	ENST00000318217.5	myosin ID	16	1	0	0	1	2	hsa-miR-4484	-0.08	-0.08	N/A
MACC1	ENST00000400331.5	metastasis associated in colon cancer 1	5	1	0	0	1	0	hsa-miR-4484	-0.08	-0.08	N/A
TMEM132B	ENST00000299308.3	transmembrane protein 132B	5	2	0	1	1	2	hsa-miR-4484	-0.08	-0.08	N/A
CSRNP3	ENST00000314499.7	cysteine-serine-rich nuclear protein 3	24	1	0	0	1	7	hsa-miR-4484	-0.08	-0.08	N/A
NDUFA5	ENST00000471770.1	NADH dehydrogenase (ubiquinone) 1 alpha subcomplex, 5	28	1	0	0	1	0	hsa-miR-4484	-0.08	-0.14	N/A
MTHFD1L	ENST00000367321.3	methylenetetrahydrofolate dehydrogenase (NADP+ dependent) 1-like	2336	1	0	0	1	1	hsa-miR-4484	-0.08	-0.21	N/A
HS6ST3	ENST00000376705.2	heparan sulfate 6-O-sulfotransferase 3	598	1	0	0	1	3	hsa-miR-4484	-0.08	-0.08	N/A
TGOLN2	ENST00000377386.3	trans-golgi network protein 2	1914	1	0	0	1	1	hsa-miR-4484	-0.08	-0.09	N/A
STEAP2	ENST00000287908.3	STEAP family member 2, metalloreductase	266	1	0	0	1	0	hsa-miR-4484	-0.08	-0.08	N/A
TCEAL7	ENST00000332431.4	transcription elongation factor A (SII)-like 7	15	1	0	1	0	0	hsa-miR-4484	-0.08	-0.27	N/A
HSPA2	ENST00000394709.1	heat shock 70kDa protein 2	600	1	0	0	1	2	hsa-miR-4484	-0.08	-0.18	N/A
CYTH1	ENST00000585509.1	cytohesin 1	553	1	0	0	1	0	hsa-miR-4484	-0.08	-0.08	N/A
KIAA1217	ENST00000396445.1	KIAA1217	320	1	0	1	0	0	hsa-miR-4484	-0.08	-0.08	N/A
PTBP3	ENST00000374257.1	polypyrimidine tract binding protein 3	214	2	0	0	2	4	hsa-miR-4484	-0.08	-0.26	N/A
PDLIM5	ENST00000437932.1	PDZ and LIM domain 5	1002	1	0	1	0	1	hsa-miR-4484	-0.08	-0.09	N/A
RAPH1	ENST00000319170.5	Ras association (RalGDS/AF-6) and pleckstrin homology domains 1	126	1	0	0	1	1	hsa-miR-4484	-0.08	-0.09	N/A
C4orf32	ENST00000309733.5	chromosome 4 open reading frame 32	325	1	0	0	1	1	hsa-miR-4484	-0.08	-0.22	N/A
KPNB1	ENST00000290158.4	karyopherin (importin) beta 1	465	1	0	1	0	3	hsa-miR-4484	-0.08	-0.08	N/A
CDK18	ENST00000360066.2	cyclin-dependent kinase 18	262	1	0	1	0	0	hsa-miR-4484	-0.08	-0.08	N/A
METTL21A	ENST00000448823.2	methyltransferase like 21A	224	1	0	1	0	0	hsa-miR-4484	-0.08	-0.23	N/A
TRPS1	ENST00000395715.3	trichorhinophalangeal syndrome I	94	1	0	0	1	2	hsa-miR-4484	-0.08	-0.13	N/A
NPAP1	ENST00000329468.2	nuclear pore associated protein 1	5	2	1	0	1	1	hsa-miR-4484	-0.08	-0.08	N/A
B3GAT1	ENST00000392580.1	beta-1,3-glucuronyltransferase 1 (glucuronosyltransferase P)	77	1	0	1	0	0	hsa-miR-4484	-0.08	-0.08	N/A
TNS1	ENST00000171887.4	tensin 1	591	1	0	0	1	4	hsa-miR-4484	-0.08	-0.08	N/A
RNF165	ENST00000269439.7	ring finger protein 165	18	1	0	0	1	2	hsa-miR-4484	-0.08	-0.08	N/A
DBX2	ENST00000332700.6	developing brain homeobox 2	10	1	0	0	1	0	hsa-miR-4484	-0.08	-0.16	N/A
IRX5	ENST00000394636.4	iroquois homeobox 5	82	1	0	1	0	0	hsa-miR-4484	-0.08	-0.24	N/A
CHST6	ENST00000332272.4	carbohydrate (N-acetylglucosamine 6-O) sulfotransferase 6	37	1	0	0	1	2	hsa-miR-4484	-0.08	-0.09	N/A
NETO2	ENST00000562435.1	neuropilin (NRP) and tolloid (TLL)-like 2	723	2	0	0	2	2	hsa-miR-4484	-0.08	-0.27	N/A
ZNF813	ENST00000396403.4	zinc finger protein 813	10	1	0	0	1	1	hsa-miR-4484	-0.08	-0.08	N/A
SPRY1	ENST00000394339.2	sprouty homolog 1, antagonist of FGF signaling (Drosophila)	150	1	1	0	0	1	hsa-miR-4484	-0.08	-0.24	N/A
CXorf38	ENST00000378426.1	chromosome X open reading frame 38	238	1	0	1	0	1	hsa-miR-4484	-0.08	-0.19	N/A
FFAR4	ENST00000371481.4	free fatty acid receptor 4	5	1	0	0	1	0	hsa-miR-4484	-0.08	-0.08	N/A
IQSEC3	ENST00000538872.1	IQ motif and Sec7 domain 3	5	1	0	0	1	1	hsa-miR-4484	-0.08	-0.08	N/A
CDHR2	ENST00000510636.1	cadherin-related family member 2	84	1	0	0	1	1	hsa-miR-4484	-0.08	-0.18	N/A
SH3BGRL2	ENST00000369838.4	SH3 domain binding glutamic acid-rich protein like 2	32	1	0	0	1	2	hsa-miR-4484	-0.08	-0.3	N/A
USP37	ENST00000258399.3	ubiquitin specific peptidase 37	14	1	0	0	1	1	hsa-miR-4484	-0.08	-0.19	N/A
LRP1B	ENST00000389484.3	low density lipoprotein receptor-related protein 1B	26	1	0	0	1	0	hsa-miR-4484	-0.08	-0.1	N/A
GRM1	ENST00000392299.2	glutamate receptor, metabotropic 1	5	1	0	1	0	1	hsa-miR-4484	-0.08	-0.08	N/A
PAPPA	ENST00000328252.3	pregnancy-associated plasma protein A, pappalysin 1	350	1	0	0	1	1	hsa-miR-4484	-0.08	-0.08	N/A
KPNA2	ENST00000330459.3	karyopherin alpha 2 (RAG cohort 1, importin alpha 1)	254	1	0	0	1	0	hsa-miR-4484	-0.08	-0.13	N/A
GPR151	ENST00000311104.2	G protein-coupled receptor 151	5	1	0	0	1	0	hsa-miR-4484	-0.08	-0.08	N/A
KCNQ3	ENST00000388996.4	potassium voltage-gated channel, KQT-like subfamily, member 3	5	2	0	0	2	1	hsa-miR-4484	-0.08	-0.08	N/A
SLC25A15	ENST00000338625.4	solute carrier family 25 (mitochondrial carrier; ornithine transporter) member 15	345	1	0	0	1	1	hsa-miR-4484	-0.08	-0.08	N/A
IDS	ENST00000422081.2	Iduronate 2-sulfatase (Hunter syndrome), isoform CRA_e; Iduronate 2-sulfatase 14 kDa chain; cDNA FLJ42669 fis, clone BRAMY2022168, highly similar to IDURONATE 2-SULFATASE	810	1	0	0	1	1	hsa-miR-4484	-0.08	-0.15	N/A
CBX5	ENST00000209875.4	chromobox homolog 5	360	1	0	0	1	6	hsa-miR-4484	-0.08	-0.23	N/A
DOK1	ENST00000340004.6	docking protein 1, 62kDa (downstream of tyrosine kinase 1)	331	1	0	0	1	0	hsa-miR-4484	-0.08	-0.08	N/A
PDPN	ENST00000294489.6	podoplanin	264	1	0	0	1	0	hsa-miR-4484	-0.08	-0.14	N/A
C6	ENST00000337836.5	complement component 6	10	1	0	0	1	3	hsa-miR-4484	-0.08	-0.15	N/A
FAM107B	ENST00000378470.1	family with sequence similarity 107, member B	403	1	0	0	1	1	hsa-miR-4484	-0.08	-0.28	N/A
OXTR	ENST00000316793.3	oxytocin receptor	24	1	0	0	1	0	hsa-miR-4484	-0.07	-0.09	N/A
ZNF185	ENST00000535861.1	zinc finger protein 185 (LIM domain)	106	1	0	0	1	0	hsa-miR-4484	-0.07	-0.07	N/A
IRGQ	ENST00000422989.1	immunity-related GTPase family, Q	62	1	0	1	0	4	hsa-miR-4484	-0.07	-0.11	N/A
SLC12A2	ENST00000262461.2	solute carrier family 12 (sodium/potassium/chloride transporter), member 2	655	1	0	0	1	0	hsa-miR-4484	-0.07	-0.08	N/A
ZKSCAN2	ENST00000328086.7	zinc finger with KRAB and SCAN domains 2	81	1	0	0	1	0	hsa-miR-4484	-0.07	-0.08	N/A
TNKS2	ENST00000371627.4	tankyrase, TRF1-interacting ankyrin-related ADP-ribose polymerase 2	205	2	0	0	2	1	hsa-miR-4484	-0.07	-0.14	N/A
SEMA3F	ENST00000002829.3	sema domain, immunoglobulin domain (Ig), short basic domain, secreted, (semaphorin) 3F	263	1	0	1	0	0	hsa-miR-4484	-0.07	-0.08	N/A
CTH	ENST00000411986.2	cystathionase (cystathionine gamma-lyase)	430	2	0	0	2	3	hsa-miR-4484	-0.07	-0.2	N/A
GLYAT	ENST00000344743.3	glycine-N-acyltransferase	5	1	0	0	1	3	hsa-miR-4484	-0.07	-0.19	N/A
INPP4B	ENST00000513000.1	inositol polyphosphate-4-phosphatase, type II, 105kDa	43	1	0	0	1	2	hsa-miR-4484	-0.07	-0.15	N/A
ZNF257	ENST00000594947.1	zinc finger protein 257	5	1	0	0	1	0	hsa-miR-4484	-0.07	-0.07	N/A
EXOC6B	ENST00000272427.6	exocyst complex component 6B	106	1	0	0	1	1	hsa-miR-4484	-0.07	-0.07	N/A
MFSD1	ENST00000415822.2	major facilitator superfamily domain containing 1	257	1	0	1	0	2	hsa-miR-4484	-0.07	-0.23	N/A
THSD4	ENST00000355327.3	thrombospondin, type I, domain containing 4	69	1	0	0	1	1	hsa-miR-4484	-0.07	-0.07	N/A
PHF8	ENST00000338946.6	PHD finger protein 8	85	1	0	0	1	4	hsa-miR-4484	-0.07	-0.22	N/A
ZNF85	ENST00000328178.8	zinc finger protein 85	35	1	0	0	1	0	hsa-miR-4484	-0.07	-0.12	N/A
RFX3	ENST00000382004.3	regulatory factor X, 3 (influences HLA class II expression)	37	1	0	0	1	3	hsa-miR-4484	-0.07	-0.12	N/A
TWIST1	ENST00000242261.5	twist basic helix-loop-helix transcription factor 1	190	1	0	0	1	1	hsa-miR-4484	-0.07	-0.23	N/A
DNAJC5	ENST00000360864.4	DnaJ (Hsp40) homolog, subfamily C, member 5	1089	1	0	1	0	2	hsa-miR-4484	-0.07	-0.11	N/A
ATRNL1	ENST00000355044.3	attractin-like 1	26	1	0	0	1	0	hsa-miR-4484	-0.07	-0.07	N/A
INHBA	ENST00000242208.4	inhibin, beta A	1260	1	0	0	1	0	hsa-miR-4484	-0.07	-0.08	N/A
PGP	ENST00000333503.7	phosphoglycolate phosphatase	153	1	0	1	0	0	hsa-miR-4484	-0.07	-0.12	N/A
SERBP1	ENST00000370994.4	SERPINE1 mRNA binding protein 1	926	1	0	1	0	0	hsa-miR-4484	-0.07	-0.08	N/A
CCDC80	ENST00000206423.3	coiled-coil domain containing 80	570	1	0	0	1	1	hsa-miR-4484	-0.07	-0.13	N/A
INTU	ENST00000335251.6	inturned planar cell polarity protein	105	1	0	0	1	1	hsa-miR-4484	-0.07	-0.11	N/A
MARK1	ENST00000366918.4	MAP/microtubule affinity-regulating kinase 1	192	1	0	0	1	0	hsa-miR-4484	-0.07	-0.16	N/A
RNF150	ENST00000515673.2	ring finger protein 150	518	1	0	0	1	3	hsa-miR-4484	-0.07	-0.08	N/A
SOCS4	ENST00000395472.2	suppressor of cytokine signaling 4	336	1	0	0	1	1	hsa-miR-4484	-0.07	-0.15	N/A
LMBRD2	ENST00000296603.4	LMBR1 domain containing 2	211	1	0	0	1	0	hsa-miR-4484	-0.07	-0.11	N/A
GCLM	ENST00000370238.3	glutamate-cysteine ligase, modifier subunit	809	1	0	0	1	0	hsa-miR-4484	-0.07	-0.21	N/A
NFAT5	ENST00000354436.2	nuclear factor of activated T-cells 5, tonicity-responsive	128	3	0	0	3	3	hsa-miR-4484	-0.07	-0.19	N/A
PIK3IP1	ENST00000441972.1	phosphoinositide-3-kinase interacting protein 1	22	1	0	1	0	1	hsa-miR-4484	-0.07	-0.07	N/A
SV2C	ENST00000502798.2	synaptic vesicle glycoprotein 2C	30	1	0	0	1	1	hsa-miR-4484	-0.07	-0.07	N/A
B3GALT5	ENST00000380620.4	UDP-Gal:betaGlcNAc beta 1,3-galactosyltransferase, polypeptide 5	5	1	0	1	0	0	hsa-miR-4484	-0.07	-0.07	N/A
ARHGAP35	ENST00000404338.3	Rho GTPase activating protein 35	278	1	0	1	0	1	hsa-miR-4484	-0.07	-0.07	N/A
NFAM1	ENST00000329021.5	NFAT activating protein with ITAM motif 1	7	1	0	0	1	2	hsa-miR-4484	-0.07	-0.09	N/A
RBM12	ENST00000374114.3	RNA binding motif protein 12	431	1	0	0	1	2	hsa-miR-4484	-0.07	-0.13	N/A
EPS8	ENST00000543523.1	epidermal growth factor receptor pathway substrate 8	2643	1	0	0	1	3	hsa-miR-4484	-0.07	-0.17	N/A
MYT1	ENST00000328439.1	myelin transcription factor 1	12	1	0	0	1	0	hsa-miR-4484	-0.07	-0.07	N/A
ZNF324B	ENST00000336614.4	zinc finger protein 324B	19	1	0	0	1	0	hsa-miR-4484	-0.07	-0.07	N/A
DGCR2	ENST00000545799.1	DiGeorge syndrome critical region gene 2	1754	1	0	0	1	0	hsa-miR-4484	-0.07	-0.08	N/A
PRICKLE1	ENST00000455697.1	prickle homolog 1 (Drosophila)	146	2	0	0	2	1	hsa-miR-4484	-0.07	-0.18	N/A
TPCN2	ENST00000294309.3	two pore segment channel 2	629	2	0	0	2	2	hsa-miR-4484	-0.07	-0.32	N/A
TFDP2	ENST00000499676.2	transcription factor Dp-2 (E2F dimerization partner 2)	128	1	0	0	1	4	hsa-miR-4484	-0.07	-0.19	N/A
RSU1	ENST00000377921.3	Ras suppressor protein 1	10596	1	0	1	0	4	hsa-miR-4484	-0.07	-0.18	N/A
TRAF6	ENST00000526995.1	TNF receptor-associated factor 6, E3 ubiquitin protein ligase	91	1	0	0	1	2	hsa-miR-4484	-0.07	-0.14	N/A
POLA1	ENST00000379068.3	polymerase (DNA directed), alpha 1, catalytic subunit	310	1	0	0	1	0	hsa-miR-4484	-0.07	-0.07	N/A
PRLR	ENST00000342362.5	prolactin receptor	95	2	0	0	2	0	hsa-miR-4484	-0.07	-0.1	N/A
GDAP2	ENST00000369443.5	ganglioside induced differentiation associated protein 2	656	1	0	0	1	3	hsa-miR-4484	-0.07	-0.14	N/A
PARVA	ENST00000334956.8	parvin, alpha	1912	1	0	0	1	3	hsa-miR-4484	-0.07	-0.12	N/A
PPAN-P2RY11	ENST00000428358.1	PPAN-P2RY11 readthrough	293	1	0	1	0	0	hsa-miR-4484	-0.07	-0.07	N/A
SERPINB5	ENST00000382771.4	serpin peptidase inhibitor, clade B (ovalbumin), member 5	295	1	0	0	1	0	hsa-miR-4484	-0.07	-0.17	N/A
SLC33A1	ENST00000392845.3	solute carrier family 33 (acetyl-CoA transporter), member 1	145	2	0	0	2	2	hsa-miR-4484	-0.07	-0.2	N/A
ZNF24	ENST00000589881.1	zinc finger protein 24	1796	1	0	0	1	0	hsa-miR-4484	-0.07	-0.07	N/A
ZNF90	ENST00000418063.2	zinc finger protein 90	5	1	0	0	1	1	hsa-miR-4484	-0.07	-0.19	N/A
IDS	ENST00000340855.6	iduronate 2-sulfatase	810	1	0	0	1	1	hsa-miR-4484	-0.07	-0.14	N/A
GHITM	ENST00000372134.3	growth hormone inducible transmembrane protein	2402	1	0	0	1	1	hsa-miR-4484	-0.07	-0.29	N/A
SLX4IP	ENST00000334534.5	SLX4 interacting protein	0	1	0	0	1	3	hsa-miR-4484	-0.07	-0.07	N/A
UBE3A	ENST00000232165.3	ubiquitin protein ligase E3A	529	1	0	0	1	1	hsa-miR-4484	-0.07	-0.16	N/A
APOOL	ENST00000373173.2	apolipoprotein O-like	109	1	0	0	1	2	hsa-miR-4484	-0.07	-0.19	N/A
SWAP70	ENST00000318950.6	SWAP switching B-cell complex 70kDa subunit	492	1	0	0	1	4	hsa-miR-4484	-0.07	-0.3	N/A
ADAMTS5	ENST00000284987.5	ADAM metallopeptidase with thrombospondin type 1 motif, 5	68	1	0	0	1	1	hsa-miR-4484	-0.07	-0.09	N/A
KIAA1147	ENST00000536163.1	KIAA1147	73	1	0	0	1	2	hsa-miR-4484	-0.07	-0.1	N/A
KIAA1586	ENST00000370733.4	KIAA1586	76	1	0	0	1	1	hsa-miR-4484	-0.07	-0.09	N/A
UGDH	ENST00000316423.6	UDP-glucose 6-dehydrogenase	735	1	0	0	1	0	hsa-miR-4484	-0.07	-0.19	N/A
TIMP2	ENST00000585421.1	TIMP metallopeptidase inhibitor 2	3147	1	0	0	1	0	hsa-miR-4484	-0.07	-0.08	N/A
TRIM45	ENST00000256649.4	tripartite motif containing 45	99	1	0	0	1	3	hsa-miR-4484	-0.07	-0.08	N/A
CYP2S1	ENST00000310054.4	cytochrome P450, family 2, subfamily S, polypeptide 1	150	1	0	0	1	0	hsa-miR-4484	-0.07	-0.2	N/A
QSOX2	ENST00000358701.5	quiescin Q6 sulfhydryl oxidase 2	905	1	0	1	0	3	hsa-miR-4484	-0.07	-0.08	N/A
ZNF138	ENST00000440598.1	zinc finger protein 138	357	4	0	0	4	1	hsa-miR-4484	-0.07	-0.74	N/A
PHLDA3	ENST00000367311.3	pleckstrin homology-like domain, family A, member 3	82	1	0	0	1	1	hsa-miR-4484	-0.07	-0.15	N/A
ADD2	ENST00000264436.4	adducin 2 (beta)	59	2	0	0	2	4	hsa-miR-4484	-0.07	-0.09	N/A
METTL16	ENST00000263092.6	methyltransferase like 16	8	1	0	0	1	2	hsa-miR-4484	-0.07	-0.11	N/A
DUSP3	ENST00000226004.3	dual specificity phosphatase 3	836	1	0	0	1	3	hsa-miR-4484	-0.07	-0.14	N/A
GXYLT2	ENST00000389617.4	glucoside xylosyltransferase 2	207	2	0	1	1	5	hsa-miR-4484	-0.07	-0.22	N/A
NUCKS1	ENST00000367142.4	nuclear casein kinase and cyclin-dependent kinase substrate 1	1692	1	0	0	1	2	hsa-miR-4484	-0.07	-0.22	N/A
GATA3	ENST00000379328.3	GATA binding protein 3	136	1	0	0	1	1	hsa-miR-4484	-0.07	-0.2	N/A
TBL1X	ENST00000407597.2	transducin (beta)-like 1X-linked	125	1	0	1	0	1	hsa-miR-4484	-0.07	-0.08	N/A
ERMP1	ENST00000381506.3	endoplasmic reticulum metallopeptidase 1	53	1	0	0	1	2	hsa-miR-4484	-0.07	-0.13	N/A
SCML4	ENST00000369022.2	sex comb on midleg-like 4 (Drosophila)	10	1	0	1	0	1	hsa-miR-4484	-0.07	-0.19	N/A
HEG1	ENST00000311127.4	heart development protein with EGF-like domains 1	380	1	0	1	0	1	hsa-miR-4484	-0.07	-0.07	N/A
GDNF	ENST00000326524.2	glial cell derived neurotrophic factor	7	1	0	0	1	0	hsa-miR-4484	-0.07	-0.07	N/A
NFIA	ENST00000403491.3	nuclear factor I/A	5	1	0	0	1	3	hsa-miR-4484	-0.07	-0.07	N/A
ATP6V1C1	ENST00000395862.3	ATPase, H+ transporting, lysosomal 42kDa, V1 subunit C1	951	2	0	0	2	0	hsa-miR-4484	-0.07	-0.33	N/A
SERPINH1	ENST00000533603.1	serpin peptidase inhibitor, clade H (heat shock protein 47), member 1, (collagen binding protein 1)	5956	1	0	1	0	3	hsa-miR-4484	-0.07	-0.26	N/A
HS2ST1	ENST00000370550.5	heparan sulfate 2-O-sulfotransferase 1	787	1	0	0	1	3	hsa-miR-4484	-0.07	-0.13	N/A
CLIP1	ENST00000361654.4	CAP-GLY domain containing linker protein 1	17	1	0	0	1	1	hsa-miR-4484	-0.07	-0.11	N/A
GOLGA7B	ENST00000370602.1	golgin A7 family, member B	5	2	0	1	1	3	hsa-miR-4484	-0.07	-0.32	N/A
LIMS1	ENST00000393310.1	LIM and senescent cell antigen-like domains 1	68	1	0	0	1	2	hsa-miR-4484	-0.07	-0.23	N/A
ARSB	ENST00000264914.4	arylsulfatase B	86	1	0	0	1	3	hsa-miR-4484	-0.07	-0.17	N/A
PPCDC	ENST00000342932.3	phosphopantothenoylcysteine decarboxylase	26	1	0	0	1	0	hsa-miR-4484	-0.07	-0.2	N/A
SHE	ENST00000304760.2	Src homology 2 domain containing E	9	1	0	0	1	1	hsa-miR-4484	-0.07	-0.12	N/A
GIT2	ENST00000355312.3	G protein-coupled receptor kinase interacting ArfGAP 2	924	1	0	0	1	2	hsa-miR-4484	-0.07	-0.07	N/A
HMCES	ENST00000383463.4	5-hydroxymethylcytosine (hmC) binding, ES cell-specific	215	1	0	1	0	0	hsa-miR-4484	-0.07	-0.21	N/A
POLR2F	ENST00000442738.2	polymerase (RNA) II (DNA directed) polypeptide F	134	1	0	1	0	0	hsa-miR-4484	-0.07	-0.15	N/A
FBXO45	ENST00000311630.6	F-box protein 45	72	1	0	0	1	1	hsa-miR-4484	-0.07	-0.16	N/A
EXTL3	ENST00000220562.4	exostosin-like glycosyltransferase 3	358	1	0	0	1	1	hsa-miR-4484	-0.07	-0.07	N/A
MYT1L	ENST00000399161.2	myelin transcription factor 1-like	5	1	0	0	1	0	hsa-miR-4484	-0.07	-0.07	N/A
ZNF430	ENST00000261560.5	zinc finger protein 430	34	1	0	0	1	0	hsa-miR-4484	-0.07	-0.07	N/A
RPA1	ENST00000254719.5	replication protein A1, 70kDa	2834	1	1	0	0	2	hsa-miR-4484	-0.06	-0.51	N/A
HSPBP1	ENST00000255631.5	HSPA (heat shock 70kDa) binding protein, cytoplasmic cochaperone 1	368	1	0	1	0	0	hsa-miR-4484	-0.06	-0.27	N/A
PCDH17	ENST00000377918.3	protocadherin 17	477	1	0	0	1	1	hsa-miR-4484	-0.06	-0.06	N/A
CAMKV	ENST00000296471.7	CaM kinase-like vesicle-associated	47	1	0	1	0	1	hsa-miR-4484	-0.06	-0.12	N/A
DYNC1LI2	ENST00000258198.2	dynein, cytoplasmic 1, light intermediate chain 2	137	2*	0	0	1	3	hsa-miR-4484	-0.06	-0.17	N/A
POFUT2	ENST00000349485.5	protein O-fucosyltransferase 2	842	1	0	0	1	3	hsa-miR-4484	-0.06	-0.14	N/A
PTPN18	ENST00000175756.5	protein tyrosine phosphatase, non-receptor type 18 (brain-derived)	438	1	0	1	0	0	hsa-miR-4484	-0.06	-0.08	N/A
ZBTB44	ENST00000525842.1	zinc finger and BTB domain containing 44	236	1	0	0	1	5	hsa-miR-4484	-0.06	-0.19	N/A
WDR12	ENST00000261015.4	WD repeat domain 12	444	1	0	0	1	2	hsa-miR-4484	-0.06	-0.19	N/A
SYNPO2	ENST00000429713.2	synaptopodin 2	105	1	0	0	1	1	hsa-miR-4484	-0.06	-0.07	N/A
LPP	ENST00000312675.4	LIM domain containing preferred translocation partner in lipoma	1894	1	0	0	1	9	hsa-miR-4484	-0.06	-0.06	N/A
KDM4A	ENST00000372396.3	lysine (K)-specific demethylase 4A	257	1	0	0	1	0	hsa-miR-4484	-0.06	-0.06	N/A
ZNF28	ENST00000438150.2	zinc finger protein 28	9	1	0	0	1	0	hsa-miR-4484	-0.06	-0.06	N/A
TENM1	ENST00000371130.3	teneurin transmembrane protein 1	5	2	0	0	2	2	hsa-miR-4484	-0.06	-0.06	N/A
WDFY2	ENST00000298125.5	WD repeat and FYVE domain containing 2	85	1	0	0	1	4	hsa-miR-4484	-0.06	-0.16	N/A
GOLGA6L9	ENST00000300515.8	golgin A6 family-like 9	5	1	0	0	1	1	hsa-miR-4484	-0.06	-0.06	N/A
C15ORF37	ENST00000542003.1	C15orf37 protein; Uncharacterized protein	194	1	0	0	1	1	hsa-miR-4484	-0.06	-0.19	N/A
RNF152	ENST00000312828.3	ring finger protein 152	57	1	0	0	1	0	hsa-miR-4484	-0.06	-0.13	N/A
EML4	ENST00000318522.5	echinoderm microtubule associated protein like 4	62	1	0	0	1	1	hsa-miR-4484	-0.06	-0.14	N/A
RASGEF1A	ENST00000374459.1	RasGEF domain family, member 1A	10	1	0	1	0	1	hsa-miR-4484	-0.06	-0.08	N/A
RPF2	ENST00000441448.2	ribosome production factor 2 homolog (S. cerevisiae)	869	1	0	0	1	1	hsa-miR-4484	-0.06	-0.17	N/A
LPHN3	ENST00000512091.2	latrophilin 3	93	3	0	2	1	1	hsa-miR-4484	-0.06	-0.34	N/A
EGFR	ENST00000275493.2	epidermal growth factor receptor	632	1	0	0	1	1	hsa-miR-4484	-0.06	-0.07	N/A
NUP43	ENST00000367403.3	nucleoporin 43kDa	113	1	0	0	1	1	hsa-miR-4484	-0.06	-0.21	N/A
MLXIP	ENST00000319080.7	MLX interacting protein	69	1	0	1	0	2	hsa-miR-4484	-0.06	-0.06	N/A
SEC22A	ENST00000309934.4	SEC22 vesicle trafficking protein homolog A (S. cerevisiae)	294	1	0	0	1	1	hsa-miR-4484	-0.06	-0.16	N/A
CDH5	ENST00000341529.3	cadherin 5, type 2 (vascular endothelium)	8	1	0	0	1	0	hsa-miR-4484	-0.06	-0.06	N/A
FYTTD1	ENST00000241502.4	forty-two-three domain containing 1	891	1	0	0	1	2	hsa-miR-4484	-0.06	-0.15	N/A
TMED3	ENST00000299705.5	transmembrane emp24 protein transport domain containing 3	12499	1	0	0	1	1	hsa-miR-4484	-0.06	-0.26	N/A
KIAA0895L	ENST00000561621.1	KIAA0895-like	15	1	0	1	0	0	hsa-miR-4484	-0.06	-0.19	N/A
MCFD2	ENST00000444761.2	multiple coagulation factor deficiency 2	1648	1	0	0	1	0	hsa-miR-4484	-0.06	-0.07	N/A
ARL5A	ENST00000295087.8	ADP-ribosylation factor-like 5A	112	1	0	0	1	2	hsa-miR-4484	-0.06	-0.2	N/A
MAB21L3	ENST00000369500.3	mab-21-like 3 (C. elegans)	5	1	0	1	0	0	hsa-miR-4484	-0.06	-0.06	N/A
GLIS3	ENST00000324333.10	GLIS family zinc finger 3	47	1	0	0	1	1	hsa-miR-4484	-0.06	-0.06	N/A
EEF1A1	ENST00000316292.9	eukaryotic translation elongation factor 1 alpha 1	129	1	0	0	1	0	hsa-miR-4484	-0.06	-0.08	N/A
C15orf37	ENST00000560255.1	chromosome 15 open reading frame 37	194	1	0	0	1	1	hsa-miR-4484	-0.06	-0.18	N/A
RAP1GAP2	ENST00000254695.8	RAP1 GTPase activating protein 2	123	1	0	1	0	1	hsa-miR-4484	-0.06	-0.08	N/A
LRRD1	ENST00000343318.5	leucine-rich repeats and death domain containing 1	9	1	0	1	0	0	hsa-miR-4484	-0.06	-0.14	N/A
ANKRD23	ENST00000318357.4	ankyrin repeat domain 23	9	1	0	1	0	0	hsa-miR-4484	-0.06	-0.06	N/A
FNDC3B	ENST00000336824.4	fibronectin type III domain containing 3B	509	1	0	0	1	1	hsa-miR-4484	-0.06	-0.1	N/A
XKR7	ENST00000562532.2	XK, Kell blood group complex subunit-related family, member 7	5	1	0	0	1	0	hsa-miR-4484	-0.06	-0.06	N/A
SCAND3	ENST00000452236.2	SCAN domain containing 3	13	1	0	0	1	0	hsa-miR-4484	-0.06	-0.12	N/A
CAMSAP2	ENST00000358823.2	calmodulin regulated spectrin-associated protein family, member 2	235	1	0	0	1	0	hsa-miR-4484	-0.06	-0.08	N/A
PRCP	ENST00000313010.3	prolylcarboxypeptidase (angiotensinase C)	148	1	0	0	1	1	hsa-miR-4484	-0.06	-0.18	N/A
UNC5D	ENST00000287272.2	unc-5 homolog D (C. elegans)	37	1	0	1	0	1	hsa-miR-4484	-0.06	-0.07	N/A
CCDC103	ENST00000417826.2	coiled-coil domain containing 103	72	1	0	0	1	1	hsa-miR-4484	-0.06	-0.14	N/A
ATP1B2	ENST00000250111.4	ATPase, Na+/K+ transporting, beta 2 polypeptide	34	3*	0	1	1	2	hsa-miR-4484	-0.06	-0.46	N/A
SYNRG	ENST00000339208.6	synergin, gamma	106	1	0	0	1	2	hsa-miR-4484	-0.06	-0.1	N/A
CAMK2G	ENST00000351293.3	calcium/calmodulin-dependent protein kinase II gamma	14	1	0	1	0	2	hsa-miR-4484	-0.06	-0.06	N/A
IMPG2	ENST00000193391.7	interphotoreceptor matrix proteoglycan 2	5	1	0	0	1	1	hsa-miR-4484	-0.06	-0.06	N/A
UNC80	ENST00000439458.1	unc-80 homolog (C. elegans)	5	1	0	0	1	0	hsa-miR-4484	-0.06	-0.06	N/A
AVL9	ENST00000318709.4	AVL9 homolog (S. cerevisiase)	246	1	0	0	1	2	hsa-miR-4484	-0.06	-0.09	N/A
FABP3	ENST00000373713.2	fatty acid binding protein 3, muscle and heart (mammary-derived growth inhibitor)	168	1	0	0	1	2	hsa-miR-4484	-0.06	-0.46	N/A
NUP98	ENST00000359171.4	nucleoporin 98kDa	371	1	0	0	1	1	hsa-miR-4484	-0.06	-0.12	N/A
AFF1	ENST00000395146.4	AF4/FMR2 family, member 1	28	2	0	1	1	3	hsa-miR-4484	-0.06	-0.15	N/A
TTL	ENST00000233336.6	tubulin tyrosine ligase	442	1	0	0	1	4	hsa-miR-4484	-0.06	-0.06	N/A
BBX	ENST00000415149.2	bobby sox homolog (Drosophila)	141	2	0	0	2	1	hsa-miR-4484	-0.06	-0.11	N/A
ZNF140	ENST00000440550.2	zinc finger protein 140	179	1	0	0	1	0	hsa-miR-4484	-0.06	-0.08	N/A
CBX8	ENST00000269385.4	chromobox homolog 8	474	1	0	0	1	1	hsa-miR-4484	-0.06	-0.22	N/A
CNNM2	ENST00000369878.4	cyclin M2	517	1	0	0	1	3	hsa-miR-4484	-0.06	-0.16	N/A
KCNH5	ENST00000322893.7	potassium voltage-gated channel, subfamily H (eag-related), member 5	157	1	0	0	1	2	hsa-miR-4484	-0.06	-0.08	N/A
ABR	ENST00000302538.5	active BCR-related	58	1	0	1	0	2	hsa-miR-4484	-0.06	-0.08	N/A
PFKFB3	ENST00000379789.4	6-phosphofructo-2-kinase/fructose-2,6-biphosphatase 3	29	1	0	0	1	2	hsa-miR-4484	-0.06	-0.06	N/A
ST6GALNAC6	ENST00000373146.1	ST6 (alpha-N-acetyl-neuraminyl-2,3-beta-galactosyl-1,3)-N-acetylgalactosaminide alpha-2,6-sialyltransferase 6	28	1	0	1	0	0	hsa-miR-4484	-0.06	-0.06	N/A
MYO5B	ENST00000285039.7	myosin VB	12	1	0	0	1	1	hsa-miR-4484	-0.06	-0.06	N/A
SLC8A1	ENST00000406785.2	solute carrier family 8 (sodium/calcium exchanger), member 1	61	1	0	0	1	13	hsa-miR-4484	-0.06	-0.06	N/A
ZFX	ENST00000539115.1	zinc finger protein, X-linked	583	1	0	0	1	1	hsa-miR-4484	-0.06	-0.1	N/A
SENP1	ENST00000004980.5	SUMO1/sentrin specific peptidase 1	361	1	0	0	1	2	hsa-miR-4484	-0.06	-0.17	N/A
TMEM87A	ENST00000389834.4	transmembrane protein 87A	52	1	0	0	1	0	hsa-miR-4484	-0.06	-0.14	N/A
NDUFA7	ENST00000301457.2	NADH dehydrogenase (ubiquinone) 1 alpha subcomplex, 7, 14.5kDa	550	1	0	0	1	0	hsa-miR-4484	-0.06	-0.18	N/A
GOLGA6L9	ENST00000358583.3	Homo sapiens golgin subfamily A member 6-like protein 9-like (LOC101927658), mRNA.	5	1	0	0	1	1	hsa-miR-4484	-0.06	-0.06	N/A
GJA3	ENST00000241125.3	gap junction protein, alpha 3, 46kDa	244	1	0	0	1	0	hsa-miR-4484	-0.06	-0.06	N/A
DRAXIN	ENST00000294485.5	dorsal inhibitory axon guidance protein	5	2*	0	0	1	2	hsa-miR-4484	-0.06	-0.06	N/A
PGAM5	ENST00000498926.2	phosphoglycerate mutase family member 5	2219	1	0	1	0	0	hsa-miR-4484	-0.06	-0.09	N/A
KIF1C	ENST00000320785.5	kinesin family member 1C	149	1	0	0	1	2	hsa-miR-4484	-0.06	-0.09	N/A
NAA30	ENST00000556492.1	N(alpha)-acetyltransferase 30, NatC catalytic subunit	418	1	0	0	1	4	hsa-miR-4484	-0.06	-0.23	N/A
MIB1	ENST00000261537.6	mindbomb E3 ubiquitin protein ligase 1	897	1	0	0	1	3	hsa-miR-4484	-0.06	-0.1	N/A
TRAF3IP1	ENST00000373327.4	TNF receptor-associated factor 3 interacting protein 1	105	1	0	0	1	2	hsa-miR-4484	-0.06	-0.14	N/A
PDDC1	ENST00000526325.1	Parkinson disease 7 domain containing 1	529	1	0	0	1	0	hsa-miR-4484	-0.06	-0.2	N/A
FBXO21	ENST00000427718.2	F-box protein 21	1035	1	0	1	0	0	hsa-miR-4484	-0.06	-0.06	N/A
NEUROD1	ENST00000295108.3	neuronal differentiation 1	5	1	0	0	1	1	hsa-miR-4484	-0.06	-0.26	N/A
NOL6	ENST00000455041.2	nucleolar protein 6 (RNA-associated)	404	1	0	0	1	0	hsa-miR-4484	-0.06	-0.06	N/A
UBE2K	ENST00000261427.5	ubiquitin-conjugating enzyme E2K	762	1	0	0	1	1	hsa-miR-4484	-0.06	-0.23	N/A
ATXN7	ENST00000295900.6	ataxin 7	264	2	0	0	2	2	hsa-miR-4484	-0.06	-0.06	N/A
ARHGAP19-SLIT1	ENST00000453547.2	ARHGAP19-SLIT1 readthrough (NMD candidate)	15	1	0	1	0	3	hsa-miR-4484	-0.06	-0.06	N/A
AK4	ENST00000545314.1	adenylate kinase 4	116	1	0	0	1	3	hsa-miR-4484	-0.06	-0.06	N/A
SNX11	ENST00000393405.2	sorting nexin 11	20	1	0	0	1	0	hsa-miR-4484	-0.05	-0.07	N/A
TMED7	ENST00000456936.3	transmembrane emp24 protein transport domain containing 7	1571	1	0	0	1	2	hsa-miR-4484	-0.05	-0.19	N/A
RNF41	ENST00000345093.4	ring finger protein 41	152	1	0	0	1	2	hsa-miR-4484	-0.05	-0.16	N/A
CXorf23	ENST00000379687.3	chromosome X open reading frame 23	30	2	1	0	1	1	hsa-miR-4484	-0.05	-0.27	N/A
INCENP	ENST00000394818.3	inner centromere protein antigens 135/155kDa	1299	1	0	1	0	0	hsa-miR-4484	-0.05	-0.2	N/A
SPN	ENST00000360121.3	sialophorin	5	1	0	0	1	3	hsa-miR-4484	-0.05	-0.05	N/A
BACH2	ENST00000257749.4	BTB and CNC homology 1, basic leucine zipper transcription factor 2	74	1	0	1	0	3	hsa-miR-4484	-0.05	-0.06	N/A
PCDH10	ENST00000264360.5	protocadherin 10	9	1	0	0	1	2	hsa-miR-4484	-0.05	-0.07	N/A
FOSL2	ENST00000379619.1	FOS-like antigen 2	2255	3	0	2	1	8	hsa-miR-4484	-0.05	-0.26	N/A
PSMF1	ENST00000335877.6	proteasome (prosome, macropain) inhibitor subunit 1 (PI31)	2709	1	0	0	1	1	hsa-miR-4484	-0.05	-0.15	N/A
CSRNP1	ENST00000273153.5	cysteine-serine-rich nuclear protein 1	544	1	0	0	1	0	hsa-miR-4484	-0.05	-0.06	N/A
MOCS2	ENST00000450852.3	molybdenum cofactor synthesis 2	100	1	0	0	1	1	hsa-miR-4484	-0.05	-0.24	N/A
NAP1L1	ENST00000261182.8	nucleosome assembly protein 1-like 1	9072	1	0	0	1	1	hsa-miR-4484	-0.05	-0.23	N/A
IGF1R	ENST00000268035.6	insulin-like growth factor 1 receptor	561	1	0	0	1	3	hsa-miR-4484	-0.05	-0.06	N/A
PARD6G	ENST00000353265.3	par-6 family cell polarity regulator gamma	172	1	0	1	0	0	hsa-miR-4484	-0.05	-0.05	N/A
PRR14L	ENST00000434485.1	proline rich 14-like	39	1	0	0	1	0	hsa-miR-4484	-0.05	-0.05	N/A
VWDE	ENST00000275358.3	von Willebrand factor D and EGF domains	9	1	0	0	1	0	hsa-miR-4484	-0.05	-0.13	N/A
BTBD9	ENST00000314100.6	BTB (POZ) domain containing 9	65	2	0	1	1	3	hsa-miR-4484	-0.05	-0.07	N/A
SLC30A9	ENST00000264451.7	solute carrier family 30 (zinc transporter), member 9	396	1	0	0	1	1	hsa-miR-4484	-0.05	-0.2	N/A
TPRG1	ENST00000345063.3	tumor protein p63 regulated 1	24	1	1	0	0	2	hsa-miR-4484	-0.05	-0.28	N/A
TBC1D14	ENST00000448507.1	TBC1 domain family, member 14	1583	1	0	0	1	1	hsa-miR-4484	-0.05	-0.05	N/A
LANCL3	ENST00000378621.3	LanC lantibiotic synthetase component C-like 3 (bacterial)	15	2	0	0	2	2	hsa-miR-4484	-0.05	-0.16	N/A
CDH2	ENST00000269141.3	cadherin 2, type 1, N-cadherin (neuronal)	1230	1	0	0	1	3	hsa-miR-4484	-0.05	-0.2	N/A
RAB5B	ENST00000553116.1	RAB5B, member RAS oncogene family	14	1	0	0	1	2	hsa-miR-4484	-0.05	-0.16	N/A
TMCC1	ENST00000432054.2	transmembrane and coiled-coil domain family 1	97	1	0	1	0	1	hsa-miR-4484	-0.05	-0.07	N/A
DLC1	ENST00000276297.4	deleted in liver cancer 1	970	1	0	1	0	0	hsa-miR-4484	-0.05	-0.07	N/A
ZNF264	ENST00000263095.6	zinc finger protein 264	412	1	0	0	1	4	hsa-miR-4484	-0.05	-0.07	N/A
FPR1	ENST00000595042.1	formyl peptide receptor 1	5	1	0	0	1	3	hsa-miR-4484	-0.05	-0.14	N/A
ERBB4	ENST00000342788.4	v-erb-b2 avian erythroblastic leukemia viral oncogene homolog 4	27	1	0	0	1	3	hsa-miR-4484	-0.05	-0.07	N/A
RHOBTB3	ENST00000379982.3	Rho-related BTB domain containing 3	487	1	0	1	0	2	hsa-miR-4484	-0.05	-0.05	N/A
KIAA2018	ENST00000316407.4	KIAA2018	23	1	0	0	1	2	hsa-miR-4484	-0.05	-0.05	N/A
CHD2	ENST00000394196.4	chromodomain helicase DNA binding protein 2	1237	1	0	0	1	2	hsa-miR-4484	-0.05	-0.05	N/A
AFF2	ENST00000370460.2	AF4/FMR2 family, member 2	8	1	0	0	1	3	hsa-miR-4484	-0.05	-0.08	N/A
TMEM65	ENST00000297632.6	transmembrane protein 65	769	2	0	1	1	1	hsa-miR-4484	-0.05	-0.15	N/A
SYT7	ENST00000263846.4	synaptotagmin VII	192	1	0	1	0	0	hsa-miR-4484	-0.05	-0.07	N/A
POU2F1	ENST00000367866.2	POU class 2 homeobox 1	83	1	0	0	1	4	hsa-miR-4484	-0.05	-0.05	N/A
SLITRK4	ENST00000381779.4	SLIT and NTRK-like family, member 4	86	1	0	0	1	1	hsa-miR-4484	-0.05	-0.13	N/A
HDAC2	ENST00000519065.1	histone deacetylase 2	1701	2	0	0	2	4	hsa-miR-4484	-0.05	-0.2	N/A
JUND	ENST00000252818.3	jun D proto-oncogene	13688	1	0	1	0	2	hsa-miR-4484	-0.05	-0.23	N/A
SLC25A16	ENST00000609923.1	solute carrier family 25 (mitochondrial carrier; Graves disease autoantigen), member 16	206	2	1	0	1	0	hsa-miR-4484	-0.05	-0.31	N/A
ZNF516	ENST00000443185.2	zinc finger protein 516	311	1	0	1	0	3	hsa-miR-4484	-0.05	-0.06	N/A
HIP1	ENST00000336926.6	huntingtin interacting protein 1	37	1	1	0	0	2	hsa-miR-4484	-0.05	-0.06	N/A
EYS	ENST00000393380.2	eyes shut homolog (Drosophila)	5	1	0	0	1	0	hsa-miR-4484	-0.05	-0.05	N/A
RNASEH2B	ENST00000336617.3	ribonuclease H2, subunit B	131	1	0	0	1	1	hsa-miR-4484	-0.05	-0.27	N/A
PAWR	ENST00000328827.4	PRKC, apoptosis, WT1, regulator	1872	1	0	0	1	1	hsa-miR-4484	-0.05	-0.15	N/A
ZFAND5	ENST00000237937.3	zinc finger, AN1-type domain 5	2522	1	0	0	1	1	hsa-miR-4484	-0.05	-0.16	N/A
CCL1	ENST00000225842.3	chemokine (C-C motif) ligand 1	6	1	1	0	0	1	hsa-miR-4484	-0.05	-0.44	N/A
CNIH4	ENST00000465271.1	cornichon family AMPA receptor auxiliary protein 4	1348	1	0	0	1	6	hsa-miR-4484	-0.05	-0.28	N/A
MXI1	ENST00000332674.5	MAX interactor 1, dimerization protein	278	1	0	0	1	2	hsa-miR-4484	-0.05	-0.2	N/A
DESI2	ENST00000302550.11	desumoylating isopeptidase 2	147	1	0	0	1	0	hsa-miR-4484	-0.05	-0.06	N/A
OAZ2	ENST00000560258.2	ornithine decarboxylase antizyme 2	2429	1	0	0	1	0	hsa-miR-4484	-0.05	-0.17	N/A
TOLLIP	ENST00000317204.6	toll interacting protein	1536	1	0	0	1	1	hsa-miR-4484	-0.05	-0.24	N/A
NSUN3	ENST00000314622.4	NOP2/Sun domain family, member 3	220	3	0	0	3	0	hsa-miR-4484	-0.05	-0.57	N/A
BCL9L	ENST00000334801.3	B-cell CLL/lymphoma 9-like	91	1	0	1	0	4	hsa-miR-4484	-0.05	-0.07	N/A
ZNF35	ENST00000396056.2	zinc finger protein 35	71	1	0	0	1	2	hsa-miR-4484	-0.05	-0.11	N/A
MMS22L	ENST00000275053.4	MMS22-like, DNA repair protein	102	2	0	0	2	0	hsa-miR-4484	-0.05	-0.08	N/A
FASTKD2	ENST00000236980.6	FAST kinase domains 2	579	2	0	1	1	3	hsa-miR-4484	-0.05	-0.17	N/A
MTMR4	ENST00000579925.1	myotubularin related protein 4	150	1	0	0	1	0	hsa-miR-4484	-0.05	-0.05	N/A
ERN1	ENST00000433197.3	endoplasmic reticulum to nucleus signaling 1	182	1	1	0	0	6	hsa-miR-4484	-0.05	-0.05	N/A
GNL3L	ENST00000336470.4	guanine nucleotide binding protein-like 3 (nucleolar)-like	151	1	0	0	1	4	hsa-miR-4484	-0.05	-0.14	N/A
C10orf54	ENST00000394957.3	chromosome 10 open reading frame 54	78	1	0	0	1	2	hsa-miR-4484	-0.05	-0.24	N/A
SLC5A3	ENST00000381151.3	solute carrier family 5 (sodium/myo-inositol cotransporter), member 3	24	1	0	0	1	2	hsa-miR-4484	-0.05	-0.07	N/A
SLC5A3	ENST00000608209.1	sodium/myo-inositol cotransporter	24	1	0	0	1	2	hsa-miR-4484	-0.05	-0.07	N/A
ZBTB7A	ENST00000322357.4	zinc finger and BTB domain containing 7A	37	1	0	1	0	0	hsa-miR-4484	-0.05	-0.06	N/A
STK32A	ENST00000398523.3	serine/threonine kinase 32A	8	1	0	0	1	0	hsa-miR-4484	-0.05	-0.13	N/A
SENP5	ENST00000323460.5	SUMO1/sentrin specific peptidase 5	125	1	0	0	1	1	hsa-miR-4484	-0.05	-0.17	N/A
ATL3	ENST00000398868.3	atlastin GTPase 3	734	1	0	0	1	2	hsa-miR-4484	-0.05	-0.16	N/A
MPP6	ENST00000222644.5	membrane protein, palmitoylated 6 (MAGUK p55 subfamily member 6)	389	1	0	0	1	1	hsa-miR-4484	-0.05	-0.12	N/A
ARHGAP29	ENST00000260526.6	Rho GTPase activating protein 29	451	1	0	0	1	1	hsa-miR-4484	-0.05	-0.1	N/A
ZC3H11A	ENST00000332127.4	zinc finger CCCH-type containing 11A	71	1	0	0	1	0	hsa-miR-4484	-0.05	-0.05	N/A
LRCH2	ENST00000317135.8	leucine-rich repeats and calponin homology (CH) domain containing 2	52	1	0	0	1	0	hsa-miR-4484	-0.05	-0.05	N/A
RP13-996F3.5	ENST00000559949.1	Uncharacterized protein	0	1	0	0	1	1	hsa-miR-4484	-0.05	-0.05	N/A
GOLGA6L4	ENST00000510439.2	golgin A6 family-like 4	5	1	0	0	1	1	hsa-miR-4484	-0.05	-0.05	N/A
FBXO48	ENST00000377957.3	F-box protein 48	13	1	0	0	1	1	hsa-miR-4484	-0.05	-0.12	N/A
CTDSPL2	ENST00000260327.4	CTD (carboxy-terminal domain, RNA polymerase II, polypeptide A) small phosphatase like 2	457	1	0	0	1	1	hsa-miR-4484	-0.05	-0.12	N/A
ADRBK2	ENST00000324198.6	adrenergic, beta, receptor kinase 2	215	1	0	0	1	2	hsa-miR-4484	-0.05	-0.17	N/A
ECM2	ENST00000375540.1	extracellular matrix protein 2, female organ and adipocyte specific	19	1	0	0	1	0	hsa-miR-4484	-0.05	-0.19	N/A
MMS19	ENST00000327277.7	MMS19 nucleotide excision repair homolog (S. cerevisiae)	1062	1	1	0	0	1	hsa-miR-4484	-0.05	-0.31	N/A
ZBTB3	ENST00000394807.3	zinc finger and BTB domain containing 3	96	1	0	0	1	1	hsa-miR-4484	-0.05	-0.1	N/A
CBX6	ENST00000407418.3	chromobox homolog 6	215	1	0	1	0	1	hsa-miR-4484	-0.05	-0.06	N/A
SOX12	ENST00000342665.2	SRY (sex determining region Y)-box 12	6341	1	0	0	1	2	hsa-miR-4484	-0.05	-0.19	N/A
ZFP1	ENST00000464850.1	ZFP1 zinc finger protein	32	1	0	0	1	1	hsa-miR-4484	-0.05	-0.09	N/A
CD47	ENST00000361309.5	CD47 molecule	520	1	0	0	1	2	hsa-miR-4484	-0.05	-0.13	N/A
C6orf141	ENST00000529246.2	chromosome 6 open reading frame 141	28	1	0	0	1	0	hsa-miR-4484	-0.05	-0.07	N/A
FMN1	ENST00000334528.9	formin 1	25	1	0	1	0	2	hsa-miR-4484	-0.05	-0.05	N/A
TTC39C	ENST00000540918.2	tetratricopeptide repeat domain 39C	494	1	0	0	1	0	hsa-miR-4484	-0.05	-0.2	N/A
ZC3H12C	ENST00000278590.3	zinc finger CCCH-type containing 12C	150	1	0	0	1	0	hsa-miR-4484	-0.05	-0.06	N/A
PDP2	ENST00000311765.2	pyruvate dehyrogenase phosphatase catalytic subunit 2	102	1	0	0	1	2	hsa-miR-4484	-0.05	-0.11	N/A
CNTN5	ENST00000524871.1	contactin 5	5	1	0	0	1	1	hsa-miR-4484	-0.04	-0.04	N/A
SNX29	ENST00000566228.1	sorting nexin 29	266	1	0	0	1	0	hsa-miR-4484	-0.04	-0.04	N/A
PARD3B	ENST00000406610.2	par-3 family cell polarity regulator beta	38	1	0	0	1	1	hsa-miR-4484	-0.04	-0.04	N/A
CGRRF1	ENST00000216420.7	cell growth regulator with ring finger domain 1	138	1	0	0	1	1	hsa-miR-4484	-0.04	-0.21	N/A
GRB10	ENST00000398812.2	growth factor receptor-bound protein 10	1382	1	0	1	0	0	hsa-miR-4484	-0.04	-0.06	N/A
ADCYAP1	ENST00000579794.1	adenylate cyclase activating polypeptide 1 (pituitary)	35	1	0	1	0	1	hsa-miR-4484	-0.04	-0.35	N/A
PLA2G12A	ENST00000243501.5	phospholipase A2, group XIIA	214	1	0	0	1	3	hsa-miR-4484	-0.04	-0.33	N/A
TRIM67	ENST00000444294.3	tripartite motif containing 67	41	1	0	0	1	3	hsa-miR-4484	-0.04	-0.08	N/A
TRIB1	ENST00000311922.3	tribbles pseudokinase 1	313	1	0	1	0	0	hsa-miR-4484	-0.04	-0.05	N/A
CYP20A1	ENST00000356079.4	cytochrome P450, family 20, subfamily A, polypeptide 1	170	2	0	0	2	3	hsa-miR-4484	-0.04	-0.09	N/A
GSK3B	ENST00000264235.8	glycogen synthase kinase 3 beta	498	1	0	1	0	4	hsa-miR-4484	-0.04	-0.07	N/A
MBOAT2	ENST00000305997.3	membrane bound O-acyltransferase domain containing 2	1145	1	0	0	1	2	hsa-miR-4484	-0.04	-0.14	N/A
CYTIP	ENST00000264192.3	cytohesin 1 interacting protein	8	2	0	1	1	1	hsa-miR-4484	-0.04	-0.38	N/A
LMAN2L	ENST00000264963.4	lectin, mannose-binding 2-like	355	1	0	0	1	3	hsa-miR-4484	-0.04	-0.16	N/A
NUTM2F	ENST00000335456.7	NUT family member 2F	5	1	0	1	0	1	hsa-miR-4484	-0.04	-0.04	N/A
TTC9	ENST00000256367.2	tetratricopeptide repeat domain 9	39	1	0	0	1	1	hsa-miR-4484	-0.04	-0.07	N/A
POU4F1	ENST00000377208.5	POU class 4 homeobox 1	61	1	1	0	0	2	hsa-miR-4484	-0.04	-0.32	N/A
BRD1	ENST00000457780.2	bromodomain containing 1	124	1	1	0	0	0	hsa-miR-4484	-0.04	-0.24	N/A
KDM2A	ENST00000529006.2	lysine (K)-specific demethylase 2A	729	1	0	1	0	1	hsa-miR-4484	-0.04	-0.04	N/A
ENTPD1	ENST00000371207.3	ectonucleoside triphosphate diphosphohydrolase 1	15	1	0	0	1	3	hsa-miR-4484	-0.04	-0.06	N/A
RAI14	ENST00000265109.3	retinoic acid induced 14	2228	1	0	0	1	2	hsa-miR-4484	-0.04	-0.16	N/A
HOMEZ	ENST00000357460.5	homeobox and leucine zipper encoding	100	1	0	0	1	2	hsa-miR-4484	-0.04	-0.15	N/A
BID	ENST00000317361.7	BH3 interacting domain death agonist	187	1	0	0	1	1	hsa-miR-4484	-0.04	-0.16	N/A
HNF4A	ENST00000316099.4	hepatocyte nuclear factor 4, alpha	915	1	0	1	0	1	hsa-miR-4484	-0.04	-0.04	N/A
DOCK1	ENST00000280333.6	dedicator of cytokinesis 1	71	1	0	0	1	0	hsa-miR-4484	-0.04	-0.04	N/A
INTS6	ENST00000311234.4	integrator complex subunit 6	433	1	0	0	1	2	hsa-miR-4484	-0.04	-0.14	N/A
RAB7A	ENST00000265062.3	RAB7A, member RAS oncogene family	7894	1	0	1	0	0	hsa-miR-4484	-0.04	-0.35	N/A
SLC22A9	ENST00000310969.4	solute carrier family 22 (organic anion transporter), member 9	188	1	0	0	1	0	hsa-miR-4484	-0.04	-0.11	N/A
KRTAP4-9	ENST00000391415.1	keratin associated protein 4-9	10	1	0	1	0	1	hsa-miR-4484	-0.04	-0.08	N/A
SYNC	ENST00000409190.3	syncoilin, intermediate filament protein	353	1	0	0	1	1	hsa-miR-4484	-0.04	-0.22	N/A
MGAT5	ENST00000409645.1	mannosyl (alpha-1,6-)-glycoprotein beta-1,6-N-acetyl-glucosaminyltransferase	1627	1	0	0	1	4	hsa-miR-4484	-0.04	-0.04	N/A
NBEAL1	ENST00000449802.1	neurobeachin-like 1	42	1	0	0	1	1	hsa-miR-4484	-0.04	-0.05	N/A
SGK3	ENST00000345714.4	serum/glucocorticoid regulated kinase family, member 3	56	1	0	0	1	0	hsa-miR-4484	-0.04	-0.06	N/A
SOAT1	ENST00000367619.3	sterol O-acyltransferase 1	654	1	0	0	1	2	hsa-miR-4484	-0.04	-0.08	N/A
KRT222	ENST00000394052.3	keratin 222	9	1	0	0	1	0	hsa-miR-4484	-0.04	-0.18	N/A
ADAM22	ENST00000398204.4	ADAM metallopeptidase domain 22	115	1	0	0	1	2	hsa-miR-4484	-0.04	-0.09	N/A
ZNF600	ENST00000338230.3	zinc finger protein 600	14	1	0	0	1	0	hsa-miR-4484	-0.04	-0.12	N/A
GAREM	ENST00000399218.4	GRB2 associated, regulator of MAPK1	536	1	0	0	1	1	hsa-miR-4484	-0.04	-0.06	N/A
PPM1A	ENST00000395076.4	protein phosphatase, Mg2+/Mn2+ dependent, 1A	412	2	0	0	2	2	hsa-miR-4484	-0.04	-0.22	N/A
ZZEF1	ENST00000381638.2	zinc finger, ZZ-type with EF-hand domain 1	83	1	0	0	1	0	hsa-miR-4484	-0.04	-0.06	N/A
PPP1R12B	ENST00000608999.1	protein phosphatase 1, regulatory subunit 12B	18	1	0	0	1	5	hsa-miR-4484	-0.04	-0.04	N/A
DACH1	ENST00000305425.4	dachshund homolog 1 (Drosophila)	18	1	0	0	1	0	hsa-miR-4484	-0.04	-0.14	N/A
PRR13	ENST00000549068.1	proline rich 13	387	1	0	0	1	1	hsa-miR-4484	-0.04	-0.18	N/A
PPTC7	ENST00000354300.3	PTC7 protein phosphatase homolog (S. cerevisiae)	817	1	0	0	1	1	hsa-miR-4484	-0.04	-0.14	N/A
POU3F2	ENST00000328345.5	POU class 3 homeobox 2	274	1	0	0	1	0	hsa-miR-4484	-0.04	-0.04	N/A
FRK	ENST00000606080.1	fyn-related kinase	37	1	0	0	1	3	hsa-miR-4484	-0.04	-0.09	N/A
CCDC141	ENST00000409284.1	coiled-coil domain containing 141	5	1	0	0	1	1	hsa-miR-4484	-0.04	-0.04	N/A
SCRT1	ENST00000332135.4	scratch homolog 1, zinc finger protein (Drosophila)	5	2*	0	1	0	1	hsa-miR-4484	-0.04	-0.04	N/A
PAIP2B	ENST00000244221.8	poly(A) binding protein interacting protein 2B	42	1	0	0	1	4	hsa-miR-4484	-0.04	-0.24	N/A
PTPRF	ENST00000372414.3	protein tyrosine phosphatase, receptor type, F	14842	1	0	0	1	2	hsa-miR-4484	-0.04	-0.12	N/A
USP49	ENST00000394253.3	ubiquitin specific peptidase 49	44	2	0	0	2	2	hsa-miR-4484	-0.04	-0.18	N/A
RPS6	ENST00000380394.4	ribosomal protein S6	380	1	0	0	1	0	hsa-miR-4484	-0.04	-0.19	N/A
FOXK1	ENST00000328914.4	forkhead box K1	368	2	0	2	0	2	hsa-miR-4484	-0.04	-0.04	N/A
HRH1	ENST00000397056.1	histamine receptor H1	130	1	0	0	1	0	hsa-miR-4484	-0.04	-0.07	N/A
AJAP1	ENST00000378191.4	adherens junctions associated protein 1	5	1	0	0	1	2	hsa-miR-4484	-0.04	-0.04	N/A
RAB40A	ENST00000372633.1	RAB40A, member RAS oncogene family	7	1	0	1	0	2	hsa-miR-4484	-0.04	-0.18	N/A
HECW1	ENST00000395891.2	HECT, C2 and WW domain containing E3 ubiquitin protein ligase 1	11	1	1	0	0	0	hsa-miR-4484	-0.04	-0.09	N/A
MDGA1	ENST00000297153.7	MAM domain containing glycosylphosphatidylinositol anchor 1	240	1	0	0	1	0	hsa-miR-4484	-0.04	-0.04	N/A
SESTD1	ENST00000428443.3	SEC14 and spectrin domains 1	478	1	0	0	1	3	hsa-miR-4484	-0.04	-0.11	N/A
HEATR6	ENST00000184956.6	HEAT repeat containing 6	385	1	0	0	1	1	hsa-miR-4484	-0.04	-0.17	N/A
SOS1	ENST00000426016.1	son of sevenless homolog 1 (Drosophila)	189	2	0	0	2	2	hsa-miR-4484	-0.04	-0.29	N/A
ADSS	ENST00000366535.3	adenylosuccinate synthase	2881	1	0	0	1	0	hsa-miR-4484	-0.04	-0.21	N/A
PTCD3	ENST00000254630.7	pentatricopeptide repeat domain 3	2308	1	0	1	0	1	hsa-miR-4484	-0.04	-0.26	N/A
PPP4R4	ENST00000328839.3	protein phosphatase 4, regulatory subunit 4	20	2	0	0	2	0	hsa-miR-4484	-0.04	-0.39	N/A
GRK4	ENST00000503518.2	G protein-coupled receptor kinase 4	50	1	0	0	1	1	hsa-miR-4484	-0.04	-0.24	N/A
SERINC1	ENST00000339697.4	serine incorporator 1	2408	1	0	0	1	5	hsa-miR-4484	-0.04	-0.15	N/A
GJC1	ENST00000426548.1	gap junction protein, gamma 1, 45kDa	195	1	0	1	0	2	hsa-miR-4484	-0.04	-0.22	N/A
CREG2	ENST00000324768.5	cellular repressor of E1A-stimulated genes 2	38	1	0	0	1	1	hsa-miR-4484	-0.04	-0.05	N/A
EXOC7	ENST00000607838.1	exocyst complex component 7	1483	1	0	0	1	0	hsa-miR-4484	-0.04	-0.06	N/A
PTPLAD2	ENST00000495827.2	protein tyrosine phosphatase-like A domain containing 2	17	2	0	0	2	1	hsa-miR-4484	-0.04	-0.13	N/A
C8orf44-SGK3	ENST00000519289.1	C8orf44-SGK3 readthrough	56	1	0	0	1	0	hsa-miR-4484	-0.04	-0.06	N/A
LRRC14	ENST00000292524.1	leucine rich repeat containing 14	469	1	0	1	0	5	hsa-miR-4484	-0.04	-0.07	N/A
DCDC2	ENST00000378450.3	doublecortin domain containing 2	11	1	0	1	0	1	hsa-miR-4484	-0.04	-0.08	N/A
PEX13	ENST00000295030.5	peroxisomal biogenesis factor 13	484	1	0	0	1	0	hsa-miR-4484	-0.04	-0.11	N/A
UBE4A	ENST00000252108.3	ubiquitination factor E4A	29	2	0	0	2	2	hsa-miR-4484	-0.04	-0.15	N/A
TRIP12	ENST00000283943.5	thyroid hormone receptor interactor 12	145	1	0	0	1	1	hsa-miR-4484	-0.04	-0.06	N/A
GLI2	ENST00000452319.1	GLI family zinc finger 2	73	1	0	1	0	1	hsa-miR-4484	-0.04	-0.12	N/A
ZNF620	ENST00000314529.6	zinc finger protein 620	78	1	0	0	1	4	hsa-miR-4484	-0.04	-0.12	N/A
TNPO3	ENST00000393245.1	transportin 3	30	1	0	0	1	3	hsa-miR-4484	-0.04	-0.09	N/A
ARL13B	ENST00000535334.1	ADP-ribosylation factor-like 13B	23	1	0	0	1	0	hsa-miR-4484	-0.04	-0.17	N/A
C1orf21	ENST00000235307.6	chromosome 1 open reading frame 21	935	1	0	0	1	6	hsa-miR-4484	-0.04	-0.2	N/A
EID2B	ENST00000326282.4	EP300 interacting inhibitor of differentiation 2B	156	1	0	1	0	0	hsa-miR-4484	-0.04	-0.29	N/A
PICALM	ENST00000532317.1	phosphatidylinositol binding clathrin assembly protein	1173	1	0	0	1	1	hsa-miR-4484	-0.04	-0.15	N/A
ULK2	ENST00000395544.4	unc-51 like autophagy activating kinase 2	489	1*	0	0	0	2	hsa-miR-4484	-0.04	-0.04	N/A
ATP2B1	ENST00000261173.2	ATPase, Ca++ transporting, plasma membrane 1	699	1	1	0	0	3	hsa-miR-4484	-0.04	-0.21	N/A
PIAS2	ENST00000585916.1	protein inhibitor of activated STAT, 2	194	1	0	0	1	6	hsa-miR-4484	-0.04	-0.2	N/A
RBMS2	ENST00000262031.5	RNA binding motif, single stranded interacting protein 2	451	1	0	0	1	6	hsa-miR-4484	-0.04	-0.09	N/A
GPR137C	ENST00000321662.6	G protein-coupled receptor 137C	110	1	1	0	0	3	hsa-miR-4484	-0.04	-0.25	N/A
GPR85	ENST00000297146.3	G protein-coupled receptor 85	21	1	0	0	1	0	hsa-miR-4484	-0.04	-0.15	N/A
DRP2	ENST00000402866.1	dystrophin related protein 2	5	1	0	0	1	2	hsa-miR-4484	-0.04	-0.04	N/A
SERP1	ENST00000239944.2	stress-associated endoplasmic reticulum protein 1	3242	1	0	0	1	2	hsa-miR-4484	-0.03	-0.31	N/A
GZF1	ENST00000338121.5	GDNF-inducible zinc finger protein 1	252	1	0	0	1	1	hsa-miR-4484	-0.03	-0.14	N/A
SOX6	ENST00000316399.6	SRY (sex determining region Y)-box 6	22	1	0	0	1	1	hsa-miR-4484	-0.03	-0.1	N/A
TIMM8A	ENST00000372902.3	translocase of inner mitochondrial membrane 8 homolog A (yeast)	147	1	0	0	1	1	hsa-miR-4484	-0.03	-0.17	N/A
TNRC6B	ENST00000335727.9	trinucleotide repeat containing 6B	69	1	0	0	1	2	hsa-miR-4484	-0.03	-0.05	N/A
INPP5E	ENST00000371712.3	inositol polyphosphate-5-phosphatase, 72 kDa	105	1	0	1	0	0	hsa-miR-4484	-0.03	-0.03	N/A
TRAM2	ENST00000182527.3	translocation associated membrane protein 2	2774	1	0	1	0	3	hsa-miR-4484	-0.03	-0.03	N/A
OGFOD1	ENST00000566157.1	2-oxoglutarate and iron-dependent oxygenase domain containing 1	1030	1	0	0	1	2	hsa-miR-4484	-0.03	-0.15	N/A
DENND5B	ENST00000389082.5	DENN/MADD domain containing 5B	832	1	0	0	1	1	hsa-miR-4484	-0.03	-0.04	N/A
PLEKHA6	ENST00000272203.3	pleckstrin homology domain containing, family A member 6	45	1	0	0	1	4	hsa-miR-4484	-0.03	-0.07	N/A
YTHDF3	ENST00000539294.1	YTH domain family, member 3	444	1	0	0	1	0	hsa-miR-4484	-0.03	-0.07	N/A
GATAD2B	ENST00000368655.4	GATA zinc finger domain containing 2B	48	1	0	0	1	3	hsa-miR-4484	-0.03	-0.11	N/A
G2E3	ENST00000206595.6	G2/M-phase specific E3 ubiquitin protein ligase	286	1	0	0	1	1	hsa-miR-4484	-0.03	-0.05	N/A
ZDHHC9	ENST00000357166.6	zinc finger, DHHC-type containing 9	1203	1	0	0	1	0	hsa-miR-4484	-0.03	-0.11	N/A
GOLGA6A	ENST00000290438.3	golgin A6 family, member A	5	1	0	0	1	2	hsa-miR-4484	-0.03	-0.17	N/A
ITPRIPL2	ENST00000381440.3	inositol 1,4,5-trisphosphate receptor interacting protein-like 2	893	1	0	0	1	1	hsa-miR-4484	-0.03	-0.03	N/A
P2RY6	ENST00000393590.2	pyrimidinergic receptor P2Y, G-protein coupled, 6	29	1	0	0	1	0	hsa-miR-4484	-0.03	-0.2	N/A
DBP	ENST00000222122.5	D site of albumin promoter (albumin D-box) binding protein	38	1	0	0	1	0	hsa-miR-4484	-0.03	-0.21	N/A
CENPL	ENST00000356198.2	centromere protein L	390	1	0	0	1	2	hsa-miR-4484	-0.03	-0.12	N/A
WNT10B	ENST00000407467.1	wingless-type MMTV integration site family, member 10B	13	1	0	1	0	0	hsa-miR-4484	-0.03	-0.03	N/A
ARPP19	ENST00000566423.1	cAMP-regulated phosphoprotein, 19kDa	1316	1	0	0	1	1	hsa-miR-4484	-0.03	-0.11	N/A
ELK4	ENST00000357992.4	ELK4, ETS-domain protein (SRF accessory protein 1)	39	1	0	0	1	3	hsa-miR-4484	-0.03	-0.06	N/A
ZNF200	ENST00000396868.3	zinc finger protein 200	269	1	0	0	1	1	hsa-miR-4484	-0.03	-0.11	N/A
JAK2	ENST00000381652.3	Janus kinase 2	17	1	0	0	1	0	hsa-miR-4484	-0.03	-0.15	N/A
FEM1B	ENST00000306917.4	fem-1 homolog b (C. elegans)	656	1	0	0	1	1	hsa-miR-4484	-0.03	-0.05	N/A
TEX9	ENST00000558083.2	testis expressed 9	10	1	0	0	1	1	hsa-miR-4484	-0.03	-0.07	N/A
MYO9A	ENST00000564571.1	myosin IXA	137	1	0	0	1	2	hsa-miR-4484	-0.03	-0.04	N/A
SEC61A1	ENST00000243253.3	Sec61 alpha 1 subunit (S. cerevisiae)	2966	1	0	0	1	0	hsa-miR-4484	-0.03	-0.03	N/A
SH3BP5	ENST00000383791.3	SH3-domain binding protein 5 (BTK-associated)	4289	1	0	0	1	1	hsa-miR-4484	-0.03	-0.14	N/A
COL9A2	ENST00000372748.3	collagen, type IX, alpha 2	189	1	0	1	0	4	hsa-miR-4484	-0.03	-0.16	N/A
PCNX	ENST00000304743.2	pecanex homolog (Drosophila)	458	1	0	0	1	6	hsa-miR-4484	-0.03	-0.05	N/A
NF1	ENST00000358273.4	neurofibromin 1	161	1	0	1	0	2	hsa-miR-4484	-0.03	-0.04	N/A
MLH3	ENST00000355774.2	mutL homolog 3	152	1	0	0	1	0	hsa-miR-4484	-0.03	-0.09	N/A
RBM4B	ENST00000531036.2	RNA binding motif protein 4B	199	1	0	0	1	0	hsa-miR-4484	-0.03	-0.08	N/A
CLVS2	ENST00000275162.5	clavesin 2	19	1	0	0	1	5	hsa-miR-4484	-0.03	-0.08	N/A
SLC6A6	ENST00000454876.2	solute carrier family 6 (neurotransmitter transporter), member 6	280	1	0	0	1	1	hsa-miR-4484	-0.03	-0.03	N/A
FER	ENST00000281092.4	fer (fps/fes related) tyrosine kinase	665	2	0	0	2	2	hsa-miR-4484	-0.03	-0.03	N/A
ZNF678	ENST00000343776.5	zinc finger protein 678	89	1	0	0	1	2	hsa-miR-4484	-0.03	-0.04	N/A
OSBPL8	ENST00000393249.2	oxysterol binding protein-like 8	141	2	0	0	2	2	hsa-miR-4484	-0.03	-0.28	N/A
QKI	ENST00000392127.2	QKI, KH domain containing, RNA binding	323	1	0	1	0	8	hsa-miR-4484	-0.03	-0.05	N/A
EIF5B	ENST00000289371.6	eukaryotic translation initiation factor 5B	188	1	0	0	1	1	hsa-miR-4484	-0.03	-0.19	N/A
DPP8	ENST00000341861.5	dipeptidyl-peptidase 8	1293	1	0	1	0	0	hsa-miR-4484	-0.03	-0.05	N/A
ZNF562	ENST00000293648.4	zinc finger protein 562	130	1	0	0	1	1	hsa-miR-4484	-0.03	-0.1	N/A
[truncated: 622 more rows]

## Sheet: miRBD
There are 33 predicted targets for hsa-miR-4484 in miRDB.
Target Detail	Target Rank	Target Score	miRNA Name	Gene Symbol	Gene Description
Details	1	96	hsa-miR-4484	SHC2	SHC (Src homology 2 domain containing) transforming protein 2
Details	2	92	hsa-miR-4484	SACM1L	SAC1 suppressor of actin mutations 1-like (yeast)
Details	3	86	hsa-miR-4484	YBX1	Y box binding protein 1
Details	4	85	hsa-miR-4484	RPA1	replication protein A1, 70kDa
Details	5	84	hsa-miR-4484	RAP2A	RAP2A, member of RAS oncogene family
Details	6	76	hsa-miR-4484	PTCH2	patched 2
Details	7	73	hsa-miR-4484	FBXO34	F-box protein 34
Details	8	73	hsa-miR-4484	BAZ2A	bromodomain adjacent to zinc finger domain, 2A
Details	9	71	hsa-miR-4484	TRAK2	trafficking protein, kinesin binding 2
Details	10	71	hsa-miR-4484	RBPJ	recombination signal binding protein for immunoglobulin kappa J region
Details	11	70	hsa-miR-4484	MTHFD2	methylenetetrahydrofolate dehydrogenase (NADP+ dependent) 2, methenyltetrahydrofolate cyclohydrolase
Details	12	70	hsa-miR-4484	ADCY3	adenylate cyclase 3
Details	13	70	hsa-miR-4484	LOC101927989	uncharacterized LOC101927989
Details	14	68	hsa-miR-4484	APP	amyloid beta (A4) precursor protein
Details	15	66	hsa-miR-4484	SEC22C	SEC22 vesicle trafficking protein homolog C (S. cerevisiae)
Details	16	65	hsa-miR-4484	ZSWIM6	zinc finger, SWIM-type containing 6
Details	17	65	hsa-miR-4484	EIF4E	eukaryotic translation initiation factor 4E
Details	18	64	hsa-miR-4484	DDX17	DEAD (Asp-Glu-Ala-Asp) box helicase 17
Details	19	64	hsa-miR-4484	AGO3	argonaute RISC catalytic component 3
Details	20	63	hsa-miR-4484	SULT4A1	sulfotransferase family 4A, member 1
Details	21	62	hsa-miR-4484	MYCN	v-myc avian myelocytomatosis viral oncogene neuroblastoma derived homolog
Details	22	61	hsa-miR-4484	LOC102724023	ES1 protein homolog, mitochondrial-like
Details	23	57	hsa-miR-4484	TAF4	TAF4 RNA polymerase II, TATA box binding protein (TBP)-associated factor, 135kDa
Details	24	56	hsa-miR-4484	ANO1	anoctamin 1, calcium activated chloride channel
Details	25	56	hsa-miR-4484	R3HDM1	R3H domain containing 1
Details	26	56	hsa-miR-4484	HOXC5	homeobox C5
Details	27	56	hsa-miR-4484	IGLON5	IgLON family member 5
Details	28	55	hsa-miR-4484	KLHL29	kelch-like family member 29
Details	29	53	hsa-miR-4484	LOC101927376	uncharacterized LOC101927376
Details	30	53	hsa-miR-4484	PABPN1	poly(A) binding protein, nuclear 1
Details	31	53	hsa-miR-4484	BCL2L2-PABPN1	BCL2L2-PABPN1 readthrough
Details	32	52	hsa-miR-4484	PITPNM2	phosphatidylinositol transfer protein, membrane-associated 2
Details	33	51	hsa-miR-4484	MSRB3	methionine sulfoxide reductase B3

## Sheet: miRTarBase
miRTarBase ID	miRNA	Species (miRNA)	Target Gene
MIRT060975	hsa-miR-4484	Homo sapiens	LAMC1
MIRT138452			KIF2C
MIRT177401			ZMYND11
MIRT312881			NPM1
MIRT442006			NDUFV3
MIRT442412			LIMD1
MIRT442740			SERINC5
MIRT443601			ZNF91
MIRT446377			THSD4
MIRT452227			HAVCR1
MIRT453381			CACNA2D2
MIRT459644			GABARAP
MIRT462413			RBM28
MIRT464497			UCK2
MIRT466702			TAF13
MIRT467764			SLC30A7
MIRT469972			PTPRF
MIRT475960			GXYLT1
MIRT477657			EFNA1
MIRT484149			LRRC45
MIRT485319			MZT1
MIRT485657			CYP1B1
MIRT490998			PEBP1
MIRT494144			CTC1
MIRT497826			KPNB1
MIRT498821			PTCH2
MIRT498851			LITAF
MIRT499660			SDR42E1
MIRT502926			CDC42SE1
MIRT503757			CEP19
MIRT507752			CERS2
MIRT530701			P2RY1
MIRT532968			ZNF148
MIRT535185			PLEKHA8
MIRT538750			CADM1
MIRT543857			APIP
MIRT558801			CDON
MIRT560209			AK4
MIRT563828			RIPK4
MIRT564595			ZNF791
MIRT566184			PTPN14
MIRT567151			INO80D
MIRT568485			ARL5B
MIRT613419			XRCC3
MIRT627234			ZBTB7A
MIRT668979			CLCN3
MIRT693128			SCNM1
MIRT695609			GATAD1
MIRT699745			SEPHS1
MIRT700068			RPL14
MIRT700252			RBMS2
MIRT708473			MAPKAPK5
MIRT723033			APP
MIRT745165			ANKRD23
MIRT745166			BCL2L2-PABPN1
MIRT745167			CENPO
MIRT745168			CTXN1
MIRT745169			PABPN1
MIRT745170			PTPN18
MIRT769602			RBFOX2
MIRT769603			RETSAT
